# Supplementary material for: 1,2-Bis(bromo­meth­yl)-4,5-dimethoxy­benzene
Source: Acta Crystallogr Sect E Struct Rep Online. 2009 Aug 8;65(Pt 9):o2064. doi: 10.1107/S1600536809030001 (PMC2969947; doi:10.1107/S1600536809030001)
Supplement: Supplementary file 2 [file e-65-o2064-Isup2.hkl]

# 
# h,k,l, Fc-squared, Fo-squared, sigma(Fo-squared) and status flag 
# 
data_I
_shelx_title ' 148 in Pbca' 
_shelx_refln_list_code          4 
_shelx_F_calc_maximum      436.02 
_exptl_crystal_F_000      1264.00 
_reflns_d_resolution_high  0.8001 
 
loop_ 
 _symmetry_equiv_pos_as_xyz 
 'x, y, z' 
 '-x+1/2, -y, z+1/2' 
 '-x, y+1/2, -z+1/2' 
 'x+1/2, -y+1/2, -z' 
 '-x, -y, -z' 
 'x-1/2, y, -z-1/2' 
 'x, -y-1/2, z-1/2' 
 '-x-1/2, y-1/2, z' 
 
_cell_length_a     8.1252 
_cell_length_b    14.6892 
_cell_length_c    20.3529 
_cell_angle_alpha  90.000 
_cell_angle_beta   90.000 
_cell_angle_gamma  90.000 
 
_shelx_F_squared_multiplier     1.000 
 
loop_ 
 _refln_index_h 
 _refln_index_k 
 _refln_index_l 
 _refln_F_squared_calc 
 _refln_F_squared_meas 
 _refln_F_squared_sigma 
 _refln_observed_status 
   2   0   0    12199.96    12927.92    578.40 o 
   4   0   0    21876.55    27663.25   1233.36 o 
   6   0   0      601.41       59.18     59.00 o 
   8   0   0      947.81     1030.07    570.35 o 
  10   0   0       12.53       75.78     68.36 o 
   6   1   0       22.05      -14.01     41.63 o 
   8   1   0      333.95      304.80     61.72 o 
  10   1   0       39.67      -10.21     47.24 o 
   0   2   0    17070.37    17839.63    787.07 o 
   2   2   0     3215.58     3538.46    118.56 o 
   4   2   0      715.45      768.53     50.89 o 
   6   2   0      327.40      322.03    117.73 o 
   8   2   0      440.89      413.82     50.97 o 
  10   2   0      187.74       60.94     62.72 o 
   2   3   0     2707.42     2831.32     75.34 o 
   4   3   0    45647.61    43615.94   1059.31 o 
   6   3   0      646.33      579.03     58.20 o 
   8   3   0     3133.25     2577.79    296.24 o 
  10   3   0        6.10       41.92     65.72 o 
   0   4   0    11871.78    12872.35    368.29 o 
   2   4   0       10.64       31.98     13.48 o 
   4   4   0     3931.64     3883.23    124.15 o 
   6   4   0      619.12      650.95     46.56 o 
   8   4   0        2.80       37.73     79.73 o 
   2   5   0     4677.86     5062.52    129.46 o 
   4   5   0    23944.80    25151.50    612.30 o 
   6   5   0      121.42       77.71     45.14 o 
   8   5   0      903.77     1146.49    146.95 o 
   0   6   0    64448.38    65915.87   1869.40 o 
   2   6   0      126.10       97.44     19.71 o 
   4   6   0     9189.74     9767.92    244.35 o 
   6   6   0        1.13       97.75     52.69 o 
   8   6   0     1904.27     2295.88    189.84 o 
   2   7   0    18580.74    19472.75    471.00 o 
   4   7   0      141.23      185.81     69.86 o 
   6   7   0     2421.73     2310.70    135.64 o 
   8   7   0        3.25       97.30     81.89 o 
   0   8   0    35424.23    34906.58    996.30 o 
   2   8   0      197.25      195.92     21.18 o 
   4   8   0     1152.99     1209.19     66.86 o 
   6   8   0     2929.37     2893.88    129.58 o 
   8   8   0      414.55      423.82     91.55 o 
   2   9   0     7317.96     7617.91    163.31 o 
   4   9   0     8804.57     8537.12    234.94 o 
   6   9   0      168.63      162.10     79.45 o 
   8   9   0      723.81      489.31    152.74 o 
   0  10   0     3105.73     3028.83    157.63 o 
   2  10   0     1856.93     1614.11     51.53 o 
   4  10   0        5.45        6.38     43.83 o 
   6  10   0     3084.66     3112.80    180.52 o 
   8  10   0      107.83       -3.01     80.03 o 
   2  11   0     9361.81     8662.53    186.61 o 
   4  11   0     4510.22     4614.02    171.86 o 
   6  11   0        0.57        2.94     59.56 o 
   8  11   0      261.81      175.55    146.41 o 
   0  12   0    12279.92    11894.43    356.28 o 
   2  12   0      479.01      573.23     44.40 o 
   4  12   0      418.23      459.81     64.52 o 
   6  12   0      846.54      747.98     86.53 o 
   2  13   0     5656.94     5491.16    154.18 o 
   4  13   0        0.24      -26.53     51.87 o 
   6  13   0      129.40      126.79     73.48 o 
   0  14   0      213.56      251.56     71.85 o 
   2  14   0       65.11       58.27     68.68 o 
   4  14   0       40.49       31.59     57.40 o 
   6  14   0        7.46       -6.08     76.75 o 
   2  15   0     1613.17     1685.25    102.42 o 
   4  15   0      520.65      419.98     78.21 o 
   0  16   0      237.49      176.27     94.83 o 
   2  16   0      926.19      922.25     86.67 o 
   4  16   0      145.78      140.68     73.27 o 
   2  17   0      391.93      382.00     75.05 o 
   0  18   0      236.86      123.97    114.74 o 
   2  18   0      249.61      225.45     84.01 o 
   1   1   1     1820.20     2033.35     47.70 o 
   2   1   1    26403.60    29222.57    708.50 o 
   3   1   1     9548.36     8221.43    839.10 o 
   4   1   1      881.81      851.70     44.36 o 
   5   1   1    14470.10    14997.75    484.74 o 
   6   1   1       50.28       51.64     24.64 o 
   8   1   1       36.69       11.42     34.95 o 
   9   1   1      925.16      700.02     42.67 o 
  10   1   1      294.49      217.64     35.60 o 
   0   2   1     1178.92      549.08     27.69 o 
   1   2   1    10264.69    11718.00    247.78 o 
   2   2   1    14264.24    14858.23    255.23 o 
   3   2   1    13202.06    14652.81    906.88 o 
   4   2   1      146.39      127.81     16.53 o 
   5   2   1     1229.99     1362.97     53.50 o 
   6   2   1     5933.64     5119.78    290.71 o 
   7   2   1       65.54       58.23     32.90 o 
   8   2   1      538.51      404.55     61.97 o 
   9   2   1      283.86      228.56     35.52 o 
  10   2   1       11.54      -41.72     41.72 o 
   1   3   1      940.29      896.48     19.75 o 
   2   3   1     3541.21     3893.04     92.75 o 
   3   3   1     3291.62     3227.41     94.86 o 
   4   3   1     9301.49     8197.40    667.80 o 
   5   3   1      289.13      217.37     43.44 o 
   6   3   1        1.78        6.35     24.09 o 
   7   3   1        3.42       -8.65     24.15 o 
   8   3   1      128.62       56.39     32.83 o 
   9   3   1       10.34      -36.44     47.37 o 
  10   3   1       21.31        7.30     49.53 o 
   0   4   1    33336.00    33827.70    678.43 o 
   1   4   1    45445.74    49180.40    826.31 o 
   2   4   1     9680.73     9749.83    189.40 o 
   3   4   1    19973.97    21155.77    394.56 o 
   4   4   1        2.21       39.37     20.28 o 
   5   4   1     1215.44     1294.30     86.76 o 
   6   4   1     9463.88     9574.76    231.38 o 
   7   4   1      272.50      316.16     46.20 o 
   8   4   1       52.75       62.41     50.06 o 
   9   4   1      300.71      224.56     51.65 o 
   1   5   1    25558.88    26038.99    370.17 o 
   2   5   1    18751.13    19559.07    333.47 o 
   3   5   1     1857.26     2065.37     38.43 o 
   4   5   1      184.78      235.84     15.44 o 
   5   5   1     6123.41     6349.91    127.30 o 
   6   5   1       10.30      -14.78     23.26 o 
   7   5   1      533.67      582.83     58.06 o 
   8   5   1      122.05      116.84     52.82 o 
   9   5   1      392.54      348.30     54.30 o 
   0   6   1     9684.93     9450.05    194.39 o 
   1   6   1      861.00      833.02     19.16 o 
   2   6   1     1254.07     1259.99     31.01 o 
   3   6   1     1949.47     1891.97     38.79 o 
   4   6   1      734.07      758.83     27.80 o 
   5   6   1     2331.39     2488.33     76.91 o 
   6   6   1      359.49      339.26     41.94 o 
   7   6   1      790.38      778.78     97.67 o 
   8   6   1      199.66      211.57     54.43 o 
   9   6   1        7.60      -49.22     49.22 o 
   1   7   1       15.67       19.99     10.16 o 
   2   7   1    17670.84    18582.91    318.74 o 
   3   7   1     4402.48     4201.90     90.81 o 
   4   7   1      979.30     1019.34     42.79 o 
   5   7   1     4394.64     4628.40    121.15 o 
   6   7   1      291.84      408.13     52.69 o 
   7   7   1     1461.57     1664.96     96.46 o 
   8   7   1       61.45      104.84     58.62 o 
   9   7   1      175.74      155.66     65.08 o 
   0   8   1     1895.23     1780.78     47.77 o 
   1   8   1     2830.59     2845.40     48.26 o 
   2   8   1     6491.45     6511.81     99.34 o 
   3   8   1     6694.01     6784.33    124.95 o 
   4   8   1      688.53      731.27     41.83 o 
   5   8   1      210.72      156.86     32.09 o 
   6   8   1      778.02      896.69     53.03 o 
   7   8   1      335.47      273.12     68.96 o 
   8   8   1       23.42        6.07     55.69 o 
   9   8   1      171.35      148.47     57.69 o 
   1   9   1     3319.47     3138.92     53.35 o 
   2   9   1      135.88      123.01     16.01 o 
   3   9   1     3933.02     4110.48     82.80 o 
   4   9   1     2789.66     2586.85     58.07 o 
   5   9   1        0.18       19.63     35.60 o 
   6   9   1        1.08      -33.77     38.63 o 
   7   9   1       31.28       31.96     47.32 o 
   8   9   1      466.15      484.72    109.53 o 
   0  10   1       32.43       44.47     21.08 o 
   1  10   1     5701.37     5748.17     90.04 o 
   2  10   1     3106.05     2829.76     51.73 o 
   3  10   1     3156.12     3162.92     62.54 o 
   4  10   1       79.03       61.60     32.93 o 
   5  10   1       28.28       78.42     36.33 o 
   6  10   1     1179.57     1266.85     61.92 o 
   7  10   1      145.98      176.25     51.64 o 
   8  10   1       65.27       27.50     58.58 o 
   1  11   1     4257.56     4123.00     69.10 o 
   2  11   1       12.70       28.39     20.84 o 
   3  11   1      186.14      227.41     23.72 o 
   4  11   1     2265.50     2269.38     67.00 o 
   5  11   1     1330.85     1406.75     62.67 o 
   6  11   1       48.09       48.34     43.25 o 
   7  11   1       79.84      102.48     51.74 o 
   8  11   1      142.07      -27.15    141.89 o 
   0  12   1     5488.31     5337.60    122.04 o 
   1  12   1      361.22      343.27     24.38 o 
   2  12   1        5.22      -22.79     22.79 o 
   3  12   1     1742.44     1627.15     49.80 o 
   4  12   1     1540.59     1378.28     53.52 o 
   5  12   1      222.55      152.85     46.67 o 
   6  12   1      179.63      233.58     68.73 o 
   7  12   1      936.15     1204.02     76.63 o 
   1  13   1     1764.39     1712.47     45.99 o 
   2  13   1     2510.62     2309.97     59.46 o 
   3  13   1      366.44      329.28     32.35 o 
   4  13   1       10.61      -31.86     31.86 o 
   5  13   1      551.49      652.28     54.62 o 
   6  13   1       86.00       89.87     51.25 o 
   7  13   1      112.94      159.77     82.25 o 
   0  14   1     1470.49     1510.86     65.27 o 
   1  14   1        3.48       15.96     32.03 o 
   2  14   1       15.08       44.33     30.72 o 
   3  14   1     1792.89     1733.44     54.80 o 
   4  14   1      349.06      345.64     42.82 o 
   5  14   1      302.40      216.51     52.06 o 
   6  14   1        0.38       64.00     61.73 o 
   1  15   1     1423.49     1384.52     54.80 o 
   2  15   1       93.83       95.60     37.92 o 
   3  15   1      628.65      675.25     44.16 o 
   4  15   1      628.85      648.54     50.14 o 
   5  15   1       66.95       48.61     46.54 o 
   0  16   1      222.02      205.62     78.00 o 
   1  16   1       62.69       71.13     43.82 o 
   2  16   1      265.35      271.08     43.62 o 
   3  16   1      138.89      185.36     45.37 o 
   4  16   1        0.40       51.92     48.50 o 
   1  17   1      743.25      737.16     59.16 o 
   2  17   1       70.39       87.03     49.33 o 
   3  17   1      255.43      312.34     55.54 o 
   0  18   1      342.36      396.79     83.10 o 
   1  18   1        0.70      -23.33     51.22 o 
   0   0   2       55.84        0.72     15.02 o 
   2   0   2    10978.97    11271.90    330.28 o 
   3   0   2    27705.11    27511.16    832.59 o 
   4   0   2      809.72      778.10     39.69 o 
   5   0   2    15605.13    15759.62   1132.10 o 
   8   0   2      227.45      229.38     44.80 o 
   9   0   2      233.11      245.27     55.54 o 
  10   0   2       21.09      -24.54     45.84 o 
   1   1   2      299.23      336.79     12.83 o 
   2   1   2    11793.86    12293.48    243.94 o 
   4   1   2       39.27       32.04     14.96 o 
   5   1   2       16.58       37.95     20.50 o 
   6   1   2      160.16       60.89     41.74 o 
   7   1   2      152.39      126.64     37.10 o 
   8   1   2       11.03      -29.78     29.78 o 
   9   1   2      278.73      194.68     34.16 o 
  10   1   2        0.41       -5.57     32.35 o 
   0   2   2     7779.11     8402.31    263.55 o 
   1   2   2     6612.66     7009.32    110.97 o 
   2   2   2     7373.76     7504.25    228.24 o 
   3   2   2     2304.56     2006.26     85.90 o 
   4   2   2       38.75       80.64     18.80 o 
   5   2   2    13442.51    14870.52    673.25 o 
   6   2   2      305.69      207.04     29.79 o 
   7   2   2     2273.84      371.63    186.94 o 
   8   2   2        3.48      -14.83     31.23 o 
   9   2   2       94.76        0.46     42.55 o 
  10   2   2        0.04      -52.00     52.00 o 
   1   3   2   138525.41   140261.84   2377.07 o 
   2   3   2     1304.45     1452.77     28.49 o 
   3   3   2    31899.58    35374.18    603.77 o 
   4   3   2     1257.73      889.15    269.29 o 
   5   3   2      151.78      106.47     22.83 o 
   6   3   2       37.36       67.22     25.99 o 
   7   3   2       20.97       -4.19     27.31 o 
   8   3   2      242.72      188.65     36.37 o 
   9   3   2     1034.68     1111.54    331.96 o 
   0   4   2      500.13      431.92     16.02 o 
   1   4   2     2762.55     3093.12     55.41 o 
   2   4   2     3636.65     3955.02     77.40 o 
   3   4   2     9168.43     9141.89    160.69 o 
   4   4   2     1080.85     1036.36     37.92 o 
   5   4   2       13.61       37.26     18.60 o 
   6   4   2      145.86      186.87     37.61 o 
   7   4   2      490.90      502.66     75.75 o 
   8   4   2       21.73      -18.83     41.02 o 
   9   4   2        3.56      -41.69     52.32 o 
   1   5   2    18811.58    19468.13    300.71 o 
   2   5   2     1318.24     1505.05     32.75 o 
   3   5   2    10611.43    10360.79    181.41 o 
   4   5   2        1.73        1.65     15.33 o 
   5   5   2      365.10      295.96     24.83 o 
   6   5   2        1.33      -25.64     25.64 o 
   7   5   2      535.61      504.47     48.95 o 
   8   5   2       24.21       12.78     41.45 o 
   9   5   2      646.68      652.76     66.92 o 
   0   6   2     7385.57     7573.12    138.89 o 
   1   6   2      288.54      223.75     10.06 o 
   2   6   2      502.68      483.62     16.07 o 
   3   6   2    13055.96    12640.58    205.76 o 
   4   6   2     1280.13     1251.40     40.03 o 
   5   6   2     7038.29     7287.72    176.56 o 
   6   6   2      744.46      734.30     70.26 o 
   7   6   2     2777.11     3278.35    183.96 o 
   8   6   2        7.26      -20.43     43.23 o 
   9   6   2      166.30      178.55     52.25 o 
   1   7   2     4403.41     4463.23     64.31 o 
   2   7   2      989.52     1157.99     25.21 o 
   3   7   2      506.13      460.60     19.28 o 
   4   7   2      632.97      588.52     34.06 o 
   5   7   2     3415.06     3380.60     94.06 o 
   6   7   2       21.18       22.61     35.55 o 
   7   7   2       59.08       89.73     42.47 o 
   8   7   2      100.03       49.84     44.64 o 
   9   7   2      137.80      101.71     54.72 o 
   0   8   2     1021.35     1116.52     29.45 o 
   1   8   2    14411.55    14010.54    190.57 o 
   2   8   2     1093.84     1105.73     26.88 o 
   3   8   2      351.61      454.27     26.91 o 
   4   8   2        0.02       -3.57     23.74 o 
   5   8   2     4662.45     5013.80    129.82 o 
   6   8   2       49.14       92.91     39.63 o 
   7   8   2     1371.66     1574.69    183.04 o 
   8   8   2       29.24        2.96     48.24 o 
   9   8   2        3.98       -1.97     71.01 o 
   1   9   2    10189.56    10082.88    149.30 o 
   2   9   2     3321.72     3264.81     55.90 o 
   3   9   2     6133.87     6669.83    123.13 o 
   4   9   2     1851.02     1728.87     50.62 o 
   5   9   2      757.32      761.72     44.53 o 
   6   9   2      167.22      117.41     38.36 o 
   7   9   2      581.71      597.10     69.33 o 
   8   9   2       36.45       43.11     49.28 o 
   0  10   2     4539.93     4238.94     97.98 o 
   1  10   2     9726.13     9505.13    142.56 o 
   2  10   2       40.65       22.83     16.42 o 
   3  10   2      843.88      866.09     34.94 o 
   4  10   2       13.97       41.12     25.39 o 
   5  10   2      528.19      549.76     42.82 o 
   6  10   2      199.97      173.13     43.90 o 
   7  10   2       19.22       33.46     47.90 o 
   8  10   2        0.87       28.68     59.73 o 
   1  11   2     1569.35     1564.31     36.63 o 
   2  11   2      105.13      118.70     22.07 o 
   3  11   2      789.31      803.41     34.28 o 
   4  11   2      196.05      211.95     32.22 o 
   5  11   2      922.77      882.79     54.80 o 
   6  11   2      183.75      238.40     47.08 o 
   7  11   2        8.80       16.02     58.83 o 
   8  11   2       10.46      -24.75     87.27 o 
   0  12   2      502.51      571.47     34.56 o 
   1  12   2     2659.56     2690.34     56.73 o 
   2  12   2      481.56      466.40     26.94 o 
   3  12   2     2857.47     2899.16     62.64 o 
   4  12   2       17.83       36.78     33.91 o 
   5  12   2      319.43      215.40     45.14 o 
   6  12   2      388.70      424.29     52.23 o 
   7  12   2      337.09      434.24     74.35 o 
   1  13   2      719.37      689.40     30.87 o 
   2  13   2      614.68      584.02     31.32 o 
   3  13   2     1012.84      880.18     43.97 o 
   4  13   2      135.34      102.39     37.45 o 
   5  13   2     1596.94     1776.32     75.24 o 
   6  13   2       65.51       46.54     50.63 o 
   7  13   2      295.27      322.23    153.47 o 
   0  14   2      813.19      788.04     85.97 o 
   1  14   2     2171.35     2058.68     57.67 o 
   2  14   2       14.62       21.98     29.38 o 
   3  14   2        2.70       77.06     36.37 o 
   4  14   2        0.68       -6.17     39.11 o 
   5  14   2      776.87      852.61     66.38 o 
   6  14   2        1.72      -40.80     50.32 o 
   1  15   2      452.26      463.60     40.66 o 
   2  15   2      115.79       70.42     37.37 o 
   3  15   2       82.31       56.58     38.31 o 
   4  15   2      157.28      148.24     44.23 o 
   5  15   2      199.12      217.44     55.67 o 
   0  16   2      669.56      721.20     91.94 o 
   1  16   2     1735.34     1897.96     68.10 o 
   2  16   2        2.99        6.61     41.81 o 
   3  16   2     1011.67      919.87     58.72 o 
   4  16   2      265.87      288.10     65.87 o 
   1  17   2       12.02        6.52     76.59 o 
   2  17   2        4.21       27.72     49.68 o 
   3  17   2        8.94       18.68     43.31 o 
   0  18   2      101.39       69.93     78.93 o 
   1  18   2      292.12      321.97     58.55 o 
   1   1   3    18135.09    19738.45    284.24 o 
   2   1   3   103302.86   107841.43   1788.30 o 
   3   1   3    19139.28    19703.53    524.56 o 
   4   1   3      216.68      174.06     23.67 o 
   5   1   3     4693.43     4902.41    125.26 o 
   6   1   3       48.75       49.60     20.77 o 
   7   1   3      655.95      739.58     38.66 o 
   8   1   3       26.92       -7.23     30.34 o 
   9   1   3      814.78      644.79    102.23 o 
  10   1   3      126.36      164.73     57.54 o 
   0   2   3     1093.10     1082.02     25.88 o 
   1   2   3     3591.73     3696.18     55.54 o 
   2   2   3    37710.19    38854.20    603.48 o 
   3   2   3      925.35     1147.35     29.90 o 
   4   2   3      576.08      484.58     23.43 o 
   5   2   3     3097.19     3040.61    155.31 o 
   6   2   3     6603.70     5946.62    267.43 o 
   7   2   3      605.37      559.77     34.57 o 
   8   2   3        3.67       -2.85     31.85 o 
   9   2   3       16.29      -11.59     37.41 o 
  10   2   3      171.26       97.51     59.32 o 
   1   3   3     1188.14     1218.50     23.64 o 
   2   3   3     9032.34     9798.49    146.53 o 
   3   3   3      311.53      262.16     14.83 o 
   4   3   3      509.51      492.77     32.31 o 
   5   3   3        3.60      -12.44     16.43 o 
   6   3   3      112.11       81.01     22.68 o 
   7   3   3        2.20      -25.76     25.76 o 
   8   3   3      361.59      298.43     51.83 o 
   9   3   3       54.92       62.65     45.95 o 
   0   4   3     1042.98     1034.36     72.58 o 
   1   4   3    18747.11    19203.94    278.12 o 
   2   4   3    12969.70    13352.08    209.84 o 
   3   4   3      897.16      686.39     32.99 o 
   4   4   3     3278.88     3620.98     94.69 o 
   5   4   3     2165.58     2194.46    160.93 o 
   6   4   3    10098.93     5942.74    405.88 o 
   7   4   3     2019.31     2230.71    203.35 o 
   8   4   3       77.10      -19.42     38.07 o 
   9   4   3      189.61      141.73     57.60 o 
   1   5   3       57.51       95.20      7.68 o 
   2   5   3    14691.12    14721.46    261.25 o 
   3   5   3     4654.48     4916.73     90.47 o 
   4   5   3     1573.60     1370.31     54.36 o 
   5   5   3      403.46      401.65     35.37 o 
   6   5   3       35.28       11.82     22.23 o 
   7   5   3       26.15       59.59     39.62 o 
   8   5   3      412.54      386.16     44.16 o 
   9   5   3      130.72       18.48     49.91 o 
   0   6   3     1971.43     1698.60     37.25 o 
   1   6   3     5657.00     5439.88     71.21 o 
   2   6   3     1709.45     1874.86     43.04 o 
   3   6   3      128.55      147.43     14.43 o 
   4   6   3     3935.28     4027.93     78.73 o 
   5   6   3     3557.73     3717.07     85.21 o 
   6   6   3       75.56       85.13     35.27 o 
   7   6   3      265.25      346.85     39.57 o 
   8   6   3       26.12        9.65     41.28 o 
   9   6   3        2.45       17.21     55.76 o 
   1   7   3     1407.00     1433.83     24.39 o 
   2   7   3    25198.06    25658.90    398.12 o 
   3   7   3     6118.60     6197.35    113.34 o 
   4   7   3      303.14      318.49     26.51 o 
   5   7   3     2652.19     2799.85     83.11 o 
   6   7   3      108.08       95.61     38.58 o 
   7   7   3      236.47      286.24     40.34 o 
   8   7   3        0.35      -24.20     46.37 o 
   9   7   3      269.92      279.08     62.82 o 
   0   8   3    24780.96    24425.57    396.70 o 
   1   8   3       82.69      130.38     10.58 o 
   2   8   3     4278.66     4229.52     67.36 o 
   3   8   3       23.42       15.75     20.44 o 
   4   8   3     4744.58     4617.51    102.58 o 
   5   8   3      200.70      187.48     35.41 o 
   6   8   3     1745.94     1918.47     74.32 o 
   7   8   3        9.10       -4.44     39.58 o 
   8   8   3       57.47      -52.00     52.00 o 
   9   8   3       18.13       -1.53     74.67 o 
   1   9   3     3418.62     3452.84     53.31 o 
   2   9   3      343.95      321.74     19.90 o 
   3   9   3     3875.29     3879.83     88.49 o 
   4   9   3     3966.90     3868.36     84.05 o 
   5   9   3      217.10      256.55     41.51 o 
   6   9   3      107.55       89.29     58.80 o 
   7   9   3       77.45       79.89     40.54 o 
   8   9   3      468.78      510.58     70.62 o 
   0  10   3       47.90       33.01     21.39 o 
   1  10   3     2846.29     2734.31     49.14 o 
   2  10   3     4017.38     3746.78     63.34 o 
   3  10   3      311.61      321.35     26.23 o 
   4  10   3        1.65      -27.34     27.34 o 
   5  10   3      670.36      723.51     81.87 o 
   6  10   3     2183.34     2374.78     90.29 o 
   7  10   3      588.19      778.44     59.54 o 
   8  10   3       16.80       29.98     56.57 o 
   1  11   3       36.75       26.40     19.52 o 
   2  11   3     4729.39     4719.87     85.41 o 
   3  11   3      149.76      174.53     26.47 o 
   4  11   3     1269.86     1185.47     59.66 o 
   5  11   3        7.96       -5.15     37.39 o 
   6  11   3        0.72      -40.90     40.90 o 
   7  11   3        7.68       34.18     50.85 o 
   8  11   3      377.16      405.11    167.95 o 
   0  12   3     7811.73     7384.71    194.48 o 
   1  12   3     2077.96     2016.33     47.73 o 
   2  12   3        5.33       13.97     22.87 o 
   3  12   3      215.04      264.82     29.02 o 
   4  12   3     1375.48     1382.83     42.01 o 
   5  12   3      715.73      786.73     43.11 o 
   6  12   3        6.63       57.15     45.51 o 
   7  12   3      624.90      811.34     65.53 o 
   1  13   3      171.68      193.50     28.97 o 
   2  13   3     1672.12     1654.38     46.24 o 
   3  13   3      208.38      227.86     32.67 o 
   4  13   3      209.59      229.80     38.77 o 
   5  13   3       42.44       16.09     38.87 o 
   6  13   3       26.60       -5.16     45.64 o 
   7  13   3        3.35      -86.87     86.87 o 
   0  14   3     1949.86     1966.21     80.69 o 
   1  14   3      425.21      428.45     32.87 o 
   2  14   3      414.18      353.00     33.93 o 
   3  14   3        0.39      -22.33     53.76 o 
   4  14   3     1434.14     1541.98     60.38 o 
   5  14   3      207.69      227.75     58.37 o 
   6  14   3       85.41      169.65     54.11 o 
   1  15   3      145.02      183.49     34.87 o 
   2  15   3      230.06      236.16     42.22 o 
   3  15   3      345.13      390.19     42.27 o 
   4  15   3      457.03      459.86     52.12 o 
   5  15   3       51.97      111.71     55.08 o 
   0  16   3      336.99      330.19     72.01 o 
   1  16   3      186.23      144.43     41.69 o 
   2  16   3      455.35      452.33     45.18 o 
   3  16   3        0.75      -26.90     56.89 o 
   4  16   3       49.24      108.79     53.60 o 
   1  17   3       40.65        0.33     55.25 o 
   2  17   3      354.09      371.88     49.39 o 
   3  17   3      208.42      194.56     53.19 o 
   0  18   3      761.91      959.40    138.90 o 
   1  18   3       83.41       40.04     53.17 o 
   0   0   4   190111.69   180733.98   5216.65 o 
   1   0   4     7748.68     7993.40    182.23 o 
   2   0   4       19.62       22.21     15.34 o 
   3   0   4     4530.78     4658.29    191.84 o 
   4   0   4     7405.60     6779.11    452.44 o 
   5   0   4     1909.19     1867.68    125.78 o 
   6   0   4     1704.27     1617.66    103.34 o 
   7   0   4     2330.33     2117.97     96.23 o 
   8   0   4     1363.90     1315.49    151.84 o 
   9   0   4      201.39      122.36     56.96 o 
  10   0   4        0.43        8.28     67.56 o 
   1   1   4       43.02       34.99      4.74 o 
   2   1   4      906.10     1037.02     19.90 o 
   3   1   4        2.23       -6.03     10.00 o 
   4   1   4     4747.03     4764.88    120.68 o 
   5   1   4     2946.12     1769.36     87.08 o 
   6   1   4        1.51       -2.82     21.40 o 
   7   1   4        4.07       10.07     26.71 o 
   8   1   4       40.08      -20.86     32.17 o 
   9   1   4       20.81       29.20     37.01 o 
  10   1   4       96.52       75.48     50.16 o 
   0   2   4    44648.87    45717.66    920.30 o 
   1   2   4    28993.82    31272.97    476.33 o 
   2   2   4    11199.43    11755.95    169.17 o 
   3   2   4      395.55      371.58     18.25 o 
   4   2   4     4605.23     5000.25    138.35 o 
   5   2   4       75.94      145.10     19.37 o 
   6   2   4     1842.16     1827.08    123.35 o 
   7   2   4       23.57      -27.78     27.78 o 
   8   2   4      356.75      308.03     55.06 o 
   9   2   4       61.29       86.39     39.90 o 
   1   3   4    10412.55    10484.06    162.29 o 
   2   3   4      402.30      450.14     17.75 o 
   3   3   4     1436.25     1520.75     39.94 o 
   4   3   4    28275.22    28872.76    636.11 o 
   5   3   4    10010.54     9535.29    326.79 o 
   6   3   4      325.13      282.43     26.65 o 
   7   3   4      462.51      553.80     88.07 o 
   8   3   4     2460.23     2832.96    228.50 o 
   9   3   4      227.65       92.56     41.70 o 
   0   4   4     4652.10     4713.54     88.06 o 
   1   4   4     5034.56     5067.22     86.09 o 
   2   4   4       24.21       38.07     10.39 o 
   3   4   4    10383.75    10582.83    169.46 o 
   4   4   4      586.76      745.69     27.26 o 
   5   4   4       57.17       64.54     24.10 o 
   6   4   4      180.33      193.81     26.62 o 
   7   4   4      195.41      146.95     31.97 o 
   8   4   4       11.49       53.54     33.88 o 
   9   4   4       95.82      127.60     64.45 o 
   1   5   4      566.43      646.78     15.77 o 
   2   5   4    13732.03    14076.78    206.32 o 
   3   5   4       22.25       44.26     11.11 o 
   4   5   4    12504.02    12512.79    199.99 o 
   5   5   4      458.90      482.95     32.64 o 
   6   5   4        1.21       -7.64     23.11 o 
   7   5   4      323.00      359.89     37.54 o 
   8   5   4      720.17      809.26     83.82 o 
   9   5   4       52.07      -35.50     51.38 o 
   0   6   4    82187.36    82690.78   1612.91 o 
   1   6   4     4130.70     4099.96     59.96 o 
   2   6   4     4021.10     4522.25     76.20 o 
   3   6   4    10548.53    10345.01    166.02 o 
   4   6   4     3546.25     3951.24     70.88 o 
   5   6   4       94.87      118.60     24.40 o 
   6   6   4       89.01      159.18     29.65 o 
   7   6   4      143.94       90.72     35.18 o 
   8   6   4      772.28      903.43    103.95 o 
   9   6   4      179.69      226.68     58.05 o 
   1   7   4     9581.19     9082.81    155.25 o 
   2   7   4     4721.16     4671.37     72.45 o 
   3   7   4       73.47      110.17     14.15 o 
   4   7   4        7.99       11.30     19.39 o 
   5   7   4      483.17      441.01     30.50 o 
   6   7   4      180.09      152.81     31.71 o 
   7   7   4      387.64      387.06     43.12 o 
   8   7   4       22.20      -16.78     47.06 o 
   9   7   4       50.49       82.73     57.27 o 
   0   8   4    12316.66    11917.11    196.98 o 
   1   8   4       19.70       25.30      7.20 o 
   2   8   4      879.73      838.81     25.87 o 
   3   8   4       51.34       51.13     17.32 o 
   4   8   4       97.03      139.41     22.54 o 
   5   8   4       22.04       29.29     25.10 o 
   6   8   4     2331.03     2250.15     74.45 o 
   7   8   4      282.62      205.00     43.81 o 
   8   8   4      334.31      410.62     60.71 o 
   9   8   4      139.25      119.95     71.58 o 
   1   9   4     4750.74     4396.11     61.58 o 
   2   9   4     1146.35     1175.57     33.71 o 
   3   9   4      230.45      154.48     19.03 o 
   4   9   4     5816.68     5840.91    105.16 o 
   5   9   4     4366.18     4382.47     91.76 o 
   6   9   4      257.36      271.87     36.91 o 
   7   9   4       85.61       95.56     44.08 o 
   8   9   4      126.55       67.25     63.71 o 
   0  10   4      146.69      108.95     19.46 o 
   1  10   4     1013.09     1020.20     29.90 o 
   2  10   4     1250.55     1260.91     34.42 o 
   3  10   4     1067.90     1018.34     35.14 o 
   4  10   4      602.11      631.22     46.87 o 
   5  10   4      402.17      417.27     33.44 o 
   6  10   4     1259.30     1353.96     60.19 o 
   7  10   4      220.64      237.27     52.16 o 
   8  10   4       11.97      -46.79     53.98 o 
   1  11   4      317.76      339.06     23.11 o 
   2  11   4     4035.52     3746.18     79.36 o 
   3  11   4       92.65       92.42     22.25 o 
   4  11   4     2177.96     2402.15     57.53 o 
   5  11   4        9.75      -13.51     31.56 o 
   6  11   4        0.25       -6.62     42.59 o 
   7  11   4        6.50        3.85     50.16 o 
   0  12   4     2413.76     2215.73     77.54 o 
   1  12   4     1446.47     1426.85     44.38 o 
   2  12   4       10.09      -24.54     24.54 o 
   3  12   4     2036.24     1869.37     54.40 o 
   4  12   4      125.57      158.86     28.09 o 
   5  12   4      888.25      921.90     50.89 o 
   6  12   4      346.88      358.68     47.79 o 
   7  12   4      259.93      201.62     53.96 o 
   1  13   4     2558.41     2561.97     63.46 o 
   2  13   4     4539.15     4461.88     93.52 o 
   3  13   4      264.95      279.35     33.39 o 
   4  13   4      152.57      155.18     35.21 o 
   5  13   4      674.66      640.48     45.71 o 
   6  13   4      114.33      164.53     49.68 o 
   0  14   4     1173.58     1285.27    115.89 o 
   1  14   4      786.14      753.31     38.28 o 
   2  14   4      187.66      246.76     33.08 o 
   3  14   4       28.84       35.65     31.96 o 
   4  14   4       11.01       51.24     43.36 o 
   5  14   4       12.44       16.67     49.86 o 
   6  14   4      193.03      129.84     65.46 o 
   1  15   4      607.77      657.15     40.22 o 
   2  15   4      322.13      340.77     41.93 o 
   3  15   4       61.97       23.87     41.50 o 
   4  15   4      169.36      160.02     49.06 o 
   5  15   4       91.43      134.57     48.75 o 
   0  16   4       53.32       55.24     50.65 o 
   1  16   4      406.95      420.35     44.30 o 
   2  16   4      272.76      267.81     50.73 o 
   3  16   4      540.91      526.98     55.45 o 
   4  16   4       16.47       -7.92     77.42 o 
   1  17   4       15.18       43.94     49.05 o 
   2  17   4      146.95      150.78     54.90 o 
   3  17   4        7.71      -43.41     53.80 o 
   0  18   4       62.80      100.80    120.35 o 
   1  18   4       14.84       -4.64     96.01 o 
   1   1   5    20110.45    20730.63    294.42 o 
   2   1   5     1770.66     1687.84     26.72 o 
   3   1   5     2282.24     2297.63     52.24 o 
   4   1   5    15653.27    15218.69    288.78 o 
   5   1   5     8620.58     8213.43    219.10 o 
   6   1   5      344.16      229.37     34.11 o 
   7   1   5     1825.91     1886.88     60.10 o 
   8   1   5      950.07      285.12     62.92 o 
   9   1   5      356.18      237.53     67.56 o 
   0   2   5    80656.18    85160.04   1515.48 o 
   1   2   5    22117.10    23084.13    327.90 o 
   2   2   5     6330.76     6978.43    114.58 o 
   3   2   5     8642.47     8932.66    143.34 o 
   4   2   5     4706.06     5097.68    102.83 o 
   5   2   5        1.83       15.02     19.11 o 
   6   2   5     1163.22     1315.04    110.09 o 
   7   2   5       96.29      111.95     27.58 o 
   8   2   5      402.33      500.46     62.22 o 
   9   2   5      454.11      511.12     56.58 o 
   1   3   5     1983.31     2049.26     31.12 o 
   2   3   5     3281.89     3378.39     47.99 o 
   3   3   5    12429.52    13223.83    224.09 o 
   4   3   5     1090.78     1126.08     28.69 o 
   5   3   5      771.31      727.00     50.49 o 
   6   3   5      116.40      126.16     25.37 o 
   7   3   5       65.01       75.15     27.91 o 
   8   3   5       53.35       60.46     32.47 o 
   9   3   5        0.23       -3.76     41.93 o 
   0   4   5    35491.51    36358.02    649.19 o 
   1   4   5    18371.32    18568.15    269.00 o 
   2   4   5     1659.06     1827.12     32.69 o 
   3   4   5    30037.38    31322.29    535.86 o 
   4   4   5     2501.15     2342.55     91.32 o 
   5   4   5      992.41     1059.99     37.15 o 
   6   4   5     2785.91     3127.96     75.70 o 
   7   4   5      141.69      149.30     31.04 o 
   8   4   5      764.88      822.26    111.84 o 
   9   4   5        4.41       59.02     49.90 o 
   1   5   5    12269.23    11521.79    196.48 o 
   2   5   5      896.16     1022.01     23.12 o 
   3   5   5     2078.30     2147.35     41.61 o 
   4   5   5     2311.09     2221.34     45.17 o 
   5   5   5     2823.64     2733.45     64.35 o 
   6   5   5      311.19      239.24     30.53 o 
   7   5   5      655.68      765.09     44.24 o 
   8   5   5      148.36      171.68     82.26 o 
   9   5   5      151.51       49.68     52.90 o 
   0   6   5     7437.54     7548.12    157.75 o 
   1   6   5      875.87      888.40     20.85 o 
   2   6   5      316.69      301.92     13.43 o 
   3   6   5     1297.38     1218.25     29.41 o 
   4   6   5     1254.29     1311.12     33.46 o 
   5   6   5      455.46      432.28     25.08 o 
   6   6   5      824.98      810.07     39.99 o 
   7   6   5      540.44      546.84     44.64 o 
   8   6   5       97.31      139.80     47.61 o 
   9   6   5        6.19       65.87     54.92 o 
   1   7   5     1000.45     1006.72     22.16 o 
   2   7   5     2782.42     2935.86     53.39 o 
   3   7   5     2136.57     1982.52     39.34 o 
   4   7   5     5833.47     5951.29    101.69 o 
   5   7   5     3066.04     3214.42     71.47 o 
   6   7   5      190.35      124.99     31.84 o 
   7   7   5     1768.10     1832.18    145.18 o 
   8   7   5      532.96      508.04     77.22 o 
   9   7   5      159.02      181.15     57.51 o 
   0   8   5     6395.09     6818.06    124.58 o 
   1   8   5     2947.89     3006.18     47.77 o 
   2   8   5        2.70       -7.09     13.43 o 
   3   8   5     9188.97     8842.79    159.90 o 
   4   8   5     1332.47     1392.10     56.94 o 
   5   8   5      164.59      138.55     26.95 o 
   6   8   5      168.84      150.40     38.34 o 
   7   8   5      305.34      365.18     69.00 o 
   8   8   5       14.17      -17.93     49.90 o 
   1   9   5     1117.36      971.93     27.33 o 
   2   9   5     5865.96     5691.36     97.32 o 
   3   9   5     1775.20     1833.96     47.75 o 
   4   9   5     3298.36     3435.29     69.97 o 
   5   9   5      204.07      292.55     29.76 o 
   6   9   5       35.66       -2.33     38.61 o 
   7   9   5        1.33       37.73     43.96 o 
   8   9   5      273.30      209.49     54.78 o 
   0  10   5     5990.56     5948.51    133.02 o 
   1  10   5     2272.25     2251.44     57.65 o 
   2  10   5      987.68     1019.64     47.29 o 
   3  10   5     1556.24     1511.87     44.68 o 
   4  10   5      195.95      188.58     27.27 o 
   5  10   5      102.55      120.94     32.31 o 
   6  10   5      262.06      391.32     48.86 o 
   7  10   5       54.47       52.04     49.99 o 
   8  10   5      122.73      115.02     55.00 o 
   1  11   5     4408.54     4181.40     84.99 o 
   2  11   5     1679.33     1680.75     56.00 o 
   3  11   5     1494.19     1569.59     44.73 o 
   4  11   5       26.04       23.02     19.56 o 
   5  11   5      885.01      945.95     46.13 o 
   6  11   5       83.65      130.84     42.03 o 
   7  11   5      114.67      203.29     53.25 o 
   0  12   5      896.82      940.01     51.12 o 
   1  12   5        0.48       -3.15     25.35 o 
   2  12   5      601.67      615.00     33.62 o 
   3  12   5      893.37      970.27     44.39 o 
   4  12   5        4.57        1.29     26.98 o 
   5  12   5      222.54      209.29     37.50 o 
   6  12   5      359.77      444.73     72.22 o 
   7  12   5      431.39      433.89     59.45 o 
   1  13   5      670.31      716.48     39.79 o 
   2  13   5      120.70      131.48     29.42 o 
   3  13   5      507.12      389.77     37.98 o 
   4  13   5      598.62      614.99     43.99 o 
   5  13   5      633.08      721.05     46.79 o 
   6  13   5      127.54       68.53     49.87 o 
   0  14   5       71.20       53.29     43.96 o 
   1  14   5       48.11       47.54     31.00 o 
   2  14   5      140.99      148.72     35.32 o 
   3  14   5     1332.14     1270.96     52.98 o 
   4  14   5        0.99       76.72     44.91 o 
   5  14   5      223.10      184.35     51.44 o 
   6  14   5      251.80      237.30     64.53 o 
   1  15   5     1703.11     1561.80     52.88 o 
   2  15   5      801.21      842.12     48.97 o 
   3  15   5      334.11      295.92     50.10 o 
   4  15   5      307.10      372.86     55.16 o 
   5  15   5       90.76      166.96     50.41 o 
   0  16   5        8.63       -8.32     53.82 o 
   1  16   5        1.30       50.82     40.97 o 
   2  16   5        2.52      -20.70     46.84 o 
   3  16   5      238.41      193.37     48.88 o 
   4  16   5        1.39       34.98     54.21 o 
   1  17   5      641.00      647.66     65.88 o 
   2  17   5      791.31      861.42     65.15 o 
   3  17   5       77.30      127.75     82.93 o 
   0   0   6    41294.38    42141.68   1214.41 o 
   1   0   6    25791.18    26344.48    596.77 o 
   2   0   6    11086.71    10227.63    187.30 o 
   3   0   6      950.16      967.27     42.08 o 
   4   0   6     3177.30     2846.17    117.96 o 
   5   0   6    10292.84    10360.42    873.30 o 
   6   0   6    10406.04    10444.34    470.18 o 
   7   0   6     5329.28     3112.44    199.98 o 
   8   0   6     1036.04      670.98    318.07 o 
   9   0   6       94.71       -8.79     55.50 o 
   1   1   6     1196.03     1132.09     25.98 o 
   2   1   6     5631.04     5433.69     75.49 o 
   3   1   6     9234.22     9795.87    135.67 o 
   4   1   6     1030.59     1050.54     32.52 o 
   5   1   6       19.26       11.25     17.33 o 
   6   1   6        2.88       18.63     21.33 o 
   7   1   6      520.53      558.29     50.06 o 
   8   1   6       21.74       16.37     32.19 o 
   9   1   6      336.63      361.02     65.20 o 
   0   2   6      691.69      756.76     17.19 o 
   1   2   6    12929.42    13248.16    189.45 o 
   2   2   6      131.72      230.59     14.83 o 
   3   2   6       21.47       20.02      9.33 o 
   4   2   6      150.69      180.12     21.65 o 
   5   2   6     1881.88     2064.29     53.52 o 
   6   2   6     1817.36     1789.46     53.36 o 
   7   2   6      228.33      252.48     38.78 o 
   8   2   6        0.47       29.89     32.09 o 
   9   2   6       11.81      -33.12     38.43 o 
   1   3   6    12514.45    12650.81    172.83 o 
   2   3   6    16915.96    16888.92    230.76 o 
   3   3   6     9936.92     9985.75    139.18 o 
   4   3   6     5165.09     5230.80     88.90 o 
   5   3   6     1321.21     1144.19     49.03 o 
   6   3   6      206.08      127.90     27.77 o 
   7   3   6       29.73       26.25     27.99 o 
   8   3   6      664.87      713.86     54.74 o 
   9   3   6      771.78      912.89    132.65 o 
   0   4   6    18278.33    19206.28    345.86 o 
   1   4   6      904.56      899.07     17.78 o 
   2   4   6     1624.43     1535.97     27.20 o 
   3   4   6      556.25      498.90     16.95 o 
   4   4   6     2537.86     2549.40     50.06 o 
   5   4   6      486.54      533.99     26.71 o 
   6   4   6     1395.91     1436.50     46.50 o 
   7   4   6        0.88       -5.36     30.43 o 
   8   4   6        1.52      -18.96     41.19 o 
   9   4   6       45.39       49.04     50.74 o 
   1   5   6     1878.01     1678.79     28.10 o 
   2   5   6     8925.86     9260.86    138.29 o 
   3   5   6    12940.94    13382.45    233.85 o 
   4   5   6      212.22      243.03     19.89 o 
   5   5   6     2963.06     2796.12     82.76 o 
   6   5   6       23.12       12.24     22.79 o 
   7   5   6      188.00      165.46     55.73 o 
   8   5   6       26.57        5.86     46.98 o 
   9   5   6      412.55      439.12     92.34 o 
   0   6   6     3293.62     3126.75     62.96 o 
   1   6   6      799.47      625.03     14.65 o 
   2   6   6     7619.98     7559.06    114.54 o 
   3   6   6      920.38      930.05     26.08 o 
   4   6   6     1474.28     1442.07     35.72 o 
   5   6   6     2927.32     3155.51     66.94 o 
   6   6   6     4378.28     4723.81    122.02 o 
   7   6   6     1433.75     1573.84    176.83 o 
   8   6   6        0.62        2.62     44.44 o 
   9   6   6       21.04       14.91     56.08 o 
   1   7   6       18.83       27.00      7.92 o 
   2   7   6     7411.10     7548.47    114.87 o 
   3   7   6     1817.22     1839.28     39.76 o 
   4   7   6     2391.50     2271.96     47.49 o 
   5   7   6      390.13      336.82     27.42 o 
   6   7   6      133.25       66.60     44.20 o 
   7   7   6      436.76      538.11     48.77 o 
   8   7   6      330.10      388.87     54.94 o 
   9   7   6       25.02       87.84     73.31 o 
   0   8   6      255.03      330.01     18.17 o 
   1   8   6     9120.44     8758.56    130.14 o 
   2   8   6     1385.85     1317.25     30.33 o 
   3   8   6      280.15      260.81     18.70 o 
   4   8   6       13.95       48.11     22.51 o 
   5   8   6     3455.35     3398.73     80.79 o 
   6   8   6       82.69       84.50     36.40 o 
   7   8   6     1150.34     1243.10     59.39 o 
   8   8   6        0.90       99.28     55.61 o 
   1   9   6     1171.05     1122.91     26.14 o 
   2   9   6     7337.94     7035.72    117.87 o 
   3   9   6     1074.43     1155.69     36.84 o 
   4   9   6     4085.70     3964.61     83.01 o 
   5   9   6       80.55      120.14     32.34 o 
   6   9   6       27.15       37.36     36.85 o 
   7   9   6        2.66       29.95     47.61 o 
   8   9   6      195.66      249.01     58.72 o 
   0  10   6    10669.56    10358.45    250.96 o 
   1  10   6     1718.21     1528.15     57.32 o 
   2  10   6      507.72      480.32     23.18 o 
   3  10   6      229.90      263.54     25.55 o 
   4  10   6      429.08      521.70     34.06 o 
   5  10   6      701.22      667.72     39.85 o 
   6  10   6      335.70      330.59     44.13 o 
   7  10   6      248.67      203.15     48.11 o 
   8  10   6        0.64       -6.73     54.89 o 
   1  11   6     1197.62     1054.07     36.13 o 
   2  11   6      287.21      317.47     27.03 o 
   3  11   6     1910.67     1818.65     49.10 o 
   4  11   6      178.52      229.01     31.56 o 
   5  11   6     1058.32     1047.06     47.48 o 
   6  11   6      319.26      333.56     44.86 o 
   7  11   6      136.49      116.37     51.94 o 
   0  12   6     4937.01     4759.82    135.79 o 
   1  12   6       92.30       76.72     15.95 o 
   2  12   6      654.36      638.09     34.59 o 
   3  12   6      179.45      208.86     33.94 o 
   4  12   6      280.98      293.99     31.10 o 
   5  12   6      338.55      374.01     39.16 o 
   6  12   6     1224.49     1154.62     61.25 o 
   7  12   6        7.19       79.53     51.46 o 
   1  13   6       21.93       62.50     27.35 o 
   2  13   6     1069.52     1086.95     46.64 o 
   3  13   6     1038.75     1039.34     47.53 o 
   4  13   6     1084.42     1072.73     51.29 o 
   5  13   6      182.52      206.63     41.12 o 
   6  13   6      162.99      268.39     66.01 o 
   0  14   6      236.48      150.41     45.75 o 
   1  14   6      265.98      286.93     42.25 o 
   2  14   6       11.24      -34.51     35.94 o 
   3  14   6       47.01      101.82     39.49 o 
   4  14   6      102.67       49.34     39.82 o 
   5  14   6       45.16       49.02     55.61 o 
   6  14   6        4.71       30.60     65.69 o 
   1  15   6        0.27       -3.34     36.20 o 
   2  15   6      595.14      594.79     45.67 o 
   3  15   6      119.45       61.46     41.06 o 
   4  15   6      597.63      631.02     57.48 o 
   5  15   6       11.06        8.26     47.02 o 
   0  16   6     1876.89     1821.14    105.36 o 
   1  16   6     1307.02     1255.97     66.25 o 
   2  16   6        4.30       52.91     42.65 o 
   3  16   6        2.55       57.46     50.16 o 
   4  16   6      376.52      403.38     57.82 o 
   1  17   6       24.62       34.18     54.08 o 
   2  17   6       17.72      104.28     65.81 o 
   1   1   7    26294.75    27089.21    375.89 o 
   2   1   7    29647.57    29619.37    393.50 o 
   3   1   7    17289.27    17733.41    242.59 o 
   4   1   7      133.18       91.44     18.03 o 
   5   1   7        1.57       13.31     18.27 o 
   6   1   7       37.97       69.07     21.70 o 
   7   1   7       24.19       41.71     26.78 o 
   8   1   7       45.44       -2.92     34.91 o 
   9   1   7      293.30      434.49    110.52 o 
   0   2   7     5251.24     5134.36     95.84 o 
   1   2   7     2527.16     2567.33     40.66 o 
   2   2   7     7647.19     7446.20    116.06 o 
   3   2   7    13355.54    13851.72    200.89 o 
   4   2   7       67.65       75.37     14.16 o 
   5   2   7     1478.95     1455.47     64.02 o 
   6   2   7     1452.41     1614.76     96.05 o 
   7   2   7     2189.48     2239.70    110.95 o 
   8   2   7       61.22       76.86     36.94 o 
   9   2   7        0.46      -17.27     41.11 o 
   1   3   7      548.67      617.67     16.73 o 
   2   3   7        0.89        3.79      7.64 o 
   3   3   7     2691.61     2744.79     44.02 o 
   4   3   7       56.96       35.60     14.60 o 
   5   3   7      326.66      296.15     28.66 o 
   6   3   7       10.26       27.35     22.24 o 
   7   3   7      234.23      203.81     32.79 o 
   8   3   7      100.14      120.04     37.25 o 
   9   3   7      175.62      179.28     45.04 o 
   0   4   7        9.73       24.08     11.67 o 
   1   4   7     2049.95     1871.76     30.45 o 
   2   4   7     6395.43     6393.83     95.76 o 
   3   4   7     3457.12     3223.39     50.41 o 
   4   4   7     1134.69     1246.53     31.85 o 
   5   4   7     5760.82     6050.44    114.66 o 
   6   4   7     3964.09     4380.48     97.24 o 
   7   4   7     3245.79     3171.01    154.87 o 
   8   4   7       17.28       -7.02     38.17 o 
   9   4   7       58.36       67.33     51.15 o 
   1   5   7    22219.69    22762.80    309.25 o 
   2   5   7    10351.22    10844.47    158.47 o 
   3   5   7     9478.20     9899.21    138.96 o 
   4   5   7      108.78      112.87     18.91 o 
   5   5   7      590.77      582.56     27.10 o 
   6   5   7      135.74      153.22     30.00 o 
   7   5   7       67.13       41.97     38.55 o 
   8   5   7       98.43      126.99     46.65 o 
   9   5   7        3.42      -14.34     53.13 o 
   0   6   7     1315.04     1177.22     30.58 o 
   1   6   7     6398.48     6528.92     87.36 o 
   2   6   7      817.99      866.49     21.93 o 
   3   6   7        3.16        8.62     13.30 o 
   4   6   7     3229.07     3106.95     63.85 o 
   5   6   7     1606.17     1464.95     41.35 o 
   6   6   7        1.42       -9.11     20.42 o 
   7   6   7      481.00      479.95     96.52 o 
   8   6   7        4.45      -17.14     45.88 o 
   9   6   7        8.01      -49.18     54.38 o 
   1   7   7     6891.88     6520.25     93.20 o 
   2   7   7     6086.50     5901.17     91.99 o 
   3   7   7     6018.52     6055.50    102.11 o 
   4   7   7       93.86      127.65     20.19 o 
   5   7   7      289.45      347.52     30.23 o 
   6   7   7      337.54      324.58     49.47 o 
   7   7   7       17.32       59.73     47.67 o 
   8   7   7       16.76       72.55     46.94 o 
   0   8   7     2787.57     2687.77     64.70 o 
   1   8   7     2843.22     3017.06     48.92 o 
   2   8   7     2003.55     1961.83     43.79 o 
   3   8   7     5257.60     4971.21     81.87 o 
   4   8   7     1441.74     1454.01     46.54 o 
   5   8   7      218.81      282.36     32.33 o 
   6   8   7      108.06      183.55     38.64 o 
   7   8   7      646.08      617.62     53.17 o 
   8   8   7       15.80      -11.97     50.87 o 
   1   9   7       57.25       57.87     14.44 o 
   2   9   7       46.81       16.22     14.48 o 
   3   9   7     1122.41     1092.34     38.99 o 
   4   9   7      909.28      860.49     35.56 o 
   5   9   7      690.20      625.76     37.86 o 
   6   9   7        0.68        4.52     38.46 o 
   7   9   7        9.55       23.34     44.13 o 
   8   9   7      224.72      228.07     56.04 o 
   0  10   7       36.28       59.99     25.05 o 
   1  10   7      847.48      824.67     52.55 o 
   2  10   7     1290.07     1166.23     36.02 o 
   3  10   7     2095.27     2063.11     57.73 o 
   4  10   7       32.70       40.17     27.93 o 
   5  10   7      495.12      559.19     39.39 o 
   6  10   7      706.35      768.98     51.60 o 
   7  10   7      574.62      695.16     56.72 o 
   8  10   7        3.21       48.59     58.79 o 
   1  11   7     1371.87     1340.37     37.65 o 
   2  11   7     1022.44     1036.51     41.34 o 
   3  11   7      125.55       65.52     24.04 o 
   4  11   7      138.38      154.68     31.73 o 
   5  11   7      874.33      966.84     58.82 o 
   6  11   7       42.21       -4.09     37.89 o 
   7  11   7      358.94      458.31     58.03 o 
   0  12   7     4145.52     4091.78    150.35 o 
   1  12   7     3574.85     3528.89     84.30 o 
   2  12   7        5.98        5.93     31.35 o 
   3  12   7      420.40      457.40     37.08 o 
   4  12   7      716.04      704.52     50.36 o 
   5  12   7     1207.75     1282.21     52.64 o 
   6  12   7       23.15      -35.46     38.38 o 
   7  12   7       70.16       64.40     52.55 o 
   1  13   7     1065.36      985.61     44.52 o 
   2  13   7      402.23      381.54     37.77 o 
   3  13   7      321.42      360.74     36.56 o 
   4  13   7      147.30      113.54     38.43 o 
   5  13   7        0.89       12.88     41.13 o 
   6  13   7       11.28        0.62     43.24 o 
   0  14   7      686.24      898.76    129.31 o 
   1  14   7     1119.41     1260.89     52.49 o 
   2  14   7       29.22       60.79     36.11 o 
   3  14   7     1264.76     1254.00     54.39 o 
   4  14   7      411.16      454.55     45.18 o 
   5  14   7       57.54      118.78     43.35 o 
   1  15   7        6.86       45.12     46.81 o 
   2  15   7      176.33      204.63     42.20 o 
   3  15   7       90.82       70.66     41.33 o 
   4  15   7      288.69      219.72     46.83 o 
   5  15   7      252.64      317.35     67.43 o 
   0  16   7        4.30       -1.57     65.97 o 
   1  16   7       33.34        7.95     49.27 o 
   2  16   7      216.19      143.73     49.80 o 
   3  16   7       55.19        4.95     45.75 o 
   4  16   7        0.23      101.18     77.62 o 
   1  17   7      329.46      324.57     56.99 o 
   2  17   7       92.73       53.82     67.91 o 
   0   0   8     1017.94      905.04     36.83 o 
   1   0   8    27931.44    28122.80    504.77 o 
   2   0   8     1271.05     1058.51     27.85 o 
   3   0   8    17897.52    17729.86    323.56 o 
   4   0   8       72.60      165.94     37.07 o 
   5   0   8       81.81       73.32     27.88 o 
   6   0   8     4131.74     3826.56    113.34 o 
   7   0   8      672.52      628.88     52.24 o 
   8   0   8      408.75      422.96     65.23 o 
   9   0   8      332.93      329.22    135.46 o 
   1   1   8      317.32      311.36      9.82 o 
   2   1   8     6079.87     6253.84     92.68 o 
   3   1   8       82.78       83.23     10.65 o 
   4   1   8      403.73      487.55     20.21 o 
   5   1   8     1667.84     1756.82     44.67 o 
   6   1   8       52.52       32.74     22.60 o 
   7   1   8      879.37      987.11     48.60 o 
   8   1   8       41.14        8.29     38.33 o 
   9   1   8       23.26      -47.18     59.87 o 
   0   2   8     3288.97     3290.51     63.77 o 
   1   2   8     2143.21     1977.49     37.28 o 
   2   2   8    10048.34    10822.37    153.81 o 
   3   2   8      190.98      160.89     11.72 o 
   4   2   8     1708.83     1811.89     40.06 o 
   5   2   8      336.96      333.52     34.18 o 
   6   2   8     4430.06     4225.27    199.55 o 
   7   2   8      124.93      181.91     32.25 o 
   8   2   8      309.47      292.09     38.91 o 
   9   2   8       86.68      131.93     46.02 o 
   1   3   8     9804.14     9731.09    141.46 o 
   2   3   8    19447.86    19731.56    281.95 o 
   3   3   8     4634.50     4658.93     73.19 o 
   4   3   8     5689.68     6017.15    108.85 o 
   5   3   8     8444.62     8466.99    167.58 o 
   6   3   8       79.06       96.76     27.34 o 
   7   3   8      365.31      446.26     36.81 o 
   8   3   8      718.74      868.28     65.64 o 
   9   3   8      120.26       82.32     48.63 o 
   0   4   8        5.91        8.65     13.94 o 
   1   4   8     3140.16     3274.73     48.84 o 
   2   4   8     2453.00     2553.79     40.88 o 
   3   4   8     4941.85     5079.15     79.54 o 
   4   4   8     1669.05     1646.44     37.97 o 
   5   4   8      230.53      264.60     23.62 o 
   6   4   8      141.24      188.15     28.30 o 
   7   4   8      309.40      353.77     37.62 o 
   8   4   8       21.92       -9.21     36.11 o 
   9   4   8       29.83       43.48     57.29 o 
   1   5   8     1557.65     1550.50     27.66 o 
   2   5   8    12308.78    12192.38    168.06 o 
   3   5   8      360.67      377.16     16.25 o 
   4   5   8      853.40      922.91     42.70 o 
   5   5   8     2221.55     2256.24     53.55 o 
   6   5   8       90.56       84.80     28.69 o 
   7   5   8       13.99       21.35     46.69 o 
   8   5   8      308.05      335.41     53.84 o 
   9   5   8       25.06      -16.84     53.15 o 
   0   6   8     6015.70     5945.33    113.08 o 
   1   6   8     5202.76     4994.83     68.45 o 
   2   6   8     3890.70     3896.44     62.74 o 
   3   6   8     3254.63     3062.01     58.37 o 
   4   6   8        1.35      -12.41     12.41 o 
   5   6   8     1788.25     1833.63     55.06 o 
   6   6   8      776.33      764.33     45.76 o 
   7   6   8      122.80       89.60     41.56 o 
   8   6   8      139.42      183.54     48.77 o 
   9   6   8      242.57      236.56     70.15 o 
   1   7   8     7906.59     7740.63    103.52 o 
   2   7   8       13.81       14.55      8.99 o 
   3   7   8       99.08      109.33     17.46 o 
   4   7   8     1192.77     1153.07     35.40 o 
   5   7   8     2192.43     2305.17     56.15 o 
   6   7   8      251.67      244.13     38.49 o 
   7   7   8       22.17       77.52     42.56 o 
   8   7   8      219.57      121.89     53.55 o 
   0   8   8     7555.57     7087.12    135.62 o 
   1   8   8     3764.43     3890.19     64.49 o 
   2   8   8     2794.81     2791.49     57.86 o 
   3   8   8      115.80      100.89     20.18 o 
   4   8   8      210.33      214.33     28.59 o 
   5   8   8      128.30      181.39     31.01 o 
   6   8   8     2300.66     2401.55     72.34 o 
   7   8   8      223.60      265.57     44.37 o 
   8   8   8       62.82       40.61     52.79 o 
   1   9   8     3028.39     2818.84     47.87 o 
   2   9   8     3378.26     3232.08     64.20 o 
   3   9   8      113.01       59.25     25.42 o 
   4   9   8     1168.60     1241.29     42.33 o 
   5   9   8     3366.46     3527.31     86.62 o 
   6   9   8        1.95        2.07     35.22 o 
   7   9   8      392.73      417.19     53.86 o 
   8   9   8       11.77        7.34     51.82 o 
   0  10   8     2558.15     2510.94     69.43 o 
   1  10   8      813.86      806.22     36.57 o 
   2  10   8      758.08      821.51     28.70 o 
   3  10   8     1594.79     1629.65     51.79 o 
   4  10   8     1068.46     1089.61     40.25 o 
   5  10   8      451.47      499.88     37.31 o 
   6  10   8       11.42      -13.85     36.12 o 
   7  10   8      580.03      697.97     56.28 o 
   1  11   8        7.45       -2.88     18.96 o 
   2  11   8      922.31      901.06     39.94 o 
   3  11   8      803.81      814.13     34.83 o 
   4  11   8      430.60      419.22     35.71 o 
   5  11   8       27.87      -20.52     33.98 o 
   6  11   8       52.56       14.30     40.77 o 
   7  11   8       26.08       23.34     48.13 o 
   0  12   8      395.76      366.33     53.93 o 
   1  12   8     1360.12     1300.89     59.27 o 
   2  12   8        3.77      -30.02     30.02 o 
   3  12   8     1816.33     1675.10     57.19 o 
   4  12   8      115.13       86.59     35.88 o 
   5  12   8      276.95      295.48     39.70 o 
   6  12   8       30.81       20.70     39.92 o 
   1  13   8     1421.36     1568.72     62.42 o 
   2  13   8      251.59      198.28     35.93 o 
   3  13   8       55.53       92.16     37.38 o 
   4  13   8      653.96      612.05     45.20 o 
   5  13   8      223.92      187.70     41.43 o 
   6  13   8        0.47      -16.68     42.96 o 
   0  14   8     1285.87     1251.40     87.94 o 
   1  14   8       83.61       26.35     41.71 o 
   2  14   8      204.84      278.15     47.78 o 
   3  14   8       12.96       22.79     38.98 o 
   4  14   8       37.76       74.10     40.10 o 
   5  14   8        6.82      -42.06     42.06 o 
   1  15   8      764.06      836.94     77.03 o 
   2  15   8       12.16       33.16     47.26 o 
   3  15   8        4.31      -10.00     46.70 o 
   4  15   8       11.05       18.32     44.54 o 
   0  16   8      339.57      411.92     75.64 o 
   1  16   8       85.28       36.93     64.31 o 
   2  16   8       31.90        1.21     49.90 o 
   3  16   8      566.81      649.67     61.84 o 
   1  17   8        2.61      -29.39     54.26 o 
   2  17   8        1.89       65.39    104.06 o 
   1   1   9       98.87       70.98      8.43 o 
   2   1   9        0.44       -0.44      6.39 o 
   3   1   9     1033.31     1001.55     22.36 o 
   4   1   9    17587.59    16995.96    247.08 o 
   5   1   9      118.53      177.53     24.36 o 
   6   1   9      771.89      671.35     50.21 o 
   7   1   9      997.25     1151.81     69.72 o 
   8   1   9     1679.95     1698.68     89.86 o 
   9   1   9       41.22        0.63     48.16 o 
   0   2   9    42513.43    41815.70    820.82 o 
   1   2   9     1686.50     1634.72     27.09 o 
   2   2   9       59.24       88.06      9.94 o 
   3   2   9     3220.69     3389.05     56.33 o 
   4   2   9     6040.23     5875.53     91.88 o 
   5   2   9     1253.76     1242.47     41.41 o 
   6   2   9       89.42       69.65     33.12 o 
   7   2   9      242.28      196.71     34.45 o 
   8   2   9      456.83      533.46     49.24 o 
   9   2   9        1.15      -47.32     47.32 o 
   1   3   9      495.95      520.34     15.18 o 
   2   3   9     2117.64     1977.49     36.01 o 
   3   3   9      894.64      940.03     24.14 o 
   4   3   9       55.40       31.28     16.23 o 
   5   3   9       52.22       15.64     21.19 o 
   6   3   9      113.69       79.61     27.90 o 
   7   3   9       52.60       48.81     54.37 o 
   8   3   9       55.45       86.01     52.07 o 
   9   3   9        0.18      -47.36     47.36 o 
   0   4   9    52397.98    51403.65    918.85 o 
   1   4   9     1652.76     1561.23     29.44 o 
   2   4   9     1460.05     1570.65     31.10 o 
   3   4   9      550.08      638.35     20.71 o 
   4   4   9     5915.77     6032.42     94.55 o 
   5   4   9       29.21       60.12     21.11 o 
   6   4   9      150.65      218.93     30.44 o 
   7   4   9      579.57      596.64     40.85 o 
   8   4   9      730.64      924.53     78.52 o 
   9   4   9        5.53      -54.72     57.43 o 
   1   5   9     1866.58     1894.46     32.36 o 
   2   5   9     7624.27     7539.17    112.83 o 
   3   5   9      198.34      166.84     15.73 o 
   4   5   9     5900.23     6068.19    111.23 o 
   5   5   9       49.68        4.64     21.68 o 
   6   5   9      169.21      136.35     29.83 o 
   7   5   9       17.35       37.99     34.44 o 
   8   5   9      872.49      824.17     58.51 o 
   9   5   9        0.13      -15.61     81.89 o 
   0   6   9     1139.49     1044.97     29.60 o 
   1   6   9      488.26      535.91     15.28 o 
   2   6   9     1127.82     1149.98     26.94 o 
   3   6   9       16.27       26.23     16.20 o 
   4   6   9       77.98       59.84     20.05 o 
   5   6   9      501.63      541.79     29.61 o 
   6   6   9     1034.37     1082.42     67.72 o 
   7   6   9        2.86      -41.55     41.55 o 
   8   6   9       33.61        6.24     51.90 o 
   1   7   9       38.56       54.58     12.21 o 
   2   7   9      321.74      327.39     18.48 o 
   3   7   9      427.18      387.31     23.68 o 
   4   7   9     6695.69     6643.33    135.51 o 
   5   7   9      450.14      561.47     36.22 o 
   6   7   9       13.50       53.05     32.87 o 
   7   7   9      332.03      453.20     48.58 o 
   8   7   9      422.13      363.01     54.63 o 
   0   8   9    14313.48    14496.88    266.79 o 
   1   8   9       93.48       75.95     15.05 o 
   2   8   9     1242.56     1173.87     31.76 o 
   3   8   9       78.74      149.68     20.47 o 
   4   8   9     1488.13     1499.97     42.63 o 
   5   8   9       41.07       68.50     30.33 o 
   6   8   9      978.49     1030.40     46.97 o 
   7   8   9        6.69      -43.44     43.44 o 
   8   8   9       33.75       -0.39     52.50 o 
   1   9   9      969.16      921.91     35.19 o 
   2   9   9     5484.95     5322.56    104.10 o 
   3   9   9     1496.53     1436.61     46.53 o 
   4   9   9     1645.41     1603.25     51.94 o 
   5   9   9       77.40       62.36     36.46 o 
   6   9   9        2.95        0.30     36.87 o 
   7   9   9       77.94      128.00     48.82 o 
   8   9   9      168.62       93.05     61.25 o 
   0  10   9     7734.31     7545.51    237.81 o 
   1  10   9      111.34       91.55     21.49 o 
   2  10   9       10.00       29.81     13.80 o 
   3  10   9      752.83      744.92     32.98 o 
   4  10   9      677.61      563.92     33.70 o 
   5  10   9      109.70       85.89     38.89 o 
   6  10   9       69.57       57.62     37.64 o 
   7  10   9       36.94       73.21     48.85 o 
   1  11   9       17.93       15.39     29.14 o 
   2  11   9     3833.04     3863.65     89.44 o 
   3  11   9       21.97       38.83     33.78 o 
   4  11   9     1421.87     1327.71     48.86 o 
   5  11   9        5.60       21.56     33.36 o 
   6  11   9      123.29      102.84     41.61 o 
   7  11   9       58.98       63.90     51.43 o 
   0  12   9       66.15       83.41     52.49 o 
   1  12   9        6.32       45.54     25.94 o 
   2  12   9      692.29      673.96     41.14 o 
   3  12   9      171.12      156.85     35.80 o 
   4  12   9       93.85       96.27     35.96 o 
   5  12   9       70.77       30.58     35.75 o 
   6  12   9      531.50      564.66     48.91 o 
   1  13   9       73.24      117.89     40.96 o 
   2  13   9      155.79      210.63     41.77 o 
   3  13   9       93.63       34.39     36.46 o 
   4  13   9      799.47      837.08     50.30 o 
   5  13   9       16.65       47.86     42.58 o 
   6  13   9        0.45       43.55     47.57 o 
   0  14   9      781.00      861.75     78.25 o 
   1  14   9       65.84      117.69     43.37 o 
   2  14   9      605.76      589.47     51.62 o 
   3  14   9       35.70       21.50     46.09 o 
   4  14   9      137.81      128.79     43.58 o 
   5  14   9       31.00       27.64     46.01 o 
   1  15   9      366.65      341.05     50.29 o 
   2  15   9     1103.91     1161.34     64.90 o 
   3  15   9       19.12      -35.30     50.54 o 
   4  15   9      156.94      216.05     52.83 o 
   0  16   9      191.34      262.28     70.63 o 
   1  16   9       11.47      -24.19     51.17 o 
   2  16   9       33.64       93.23     55.31 o 
   3  16   9        2.82       23.43     54.94 o 
   1  17   9       67.47       53.16     78.58 o 
   0   0  10    11789.20    12187.52    357.88 o 
   1   0  10    39017.81    39705.26    713.60 o 
   2   0  10     7361.97     7158.07    146.34 o 
   3   0  10     3172.79     2903.04     62.45 o 
   4   0  10       16.06       33.80     18.73 o 
   5   0  10     1192.42     1168.10     63.02 o 
   6   0  10     2444.02     2624.92    235.09 o 
   7   0  10      647.43     1038.05     98.54 o 
   8   0  10       64.82       52.31     58.55 o 
   9   0  10       41.90       24.95    138.36 o 
   1   1  10     2767.13     3026.29     48.13 o 
   2   1  10      253.47      182.92     11.13 o 
   3   1  10     1448.40     1496.84     29.19 o 
   4   1  10      589.60      696.19     38.10 o 
   5   1  10     2649.85     2580.53     63.51 o 
   6   1  10      527.24      623.45     40.28 o 
   7   1  10      107.83       87.73     37.65 o 
   8   1  10        7.76       43.83     40.81 o 
   9   1  10       83.94      162.65     50.86 o 
   0   2  10     1842.22     1947.20     47.17 o 
   1   2  10     8979.36     8833.43    120.60 o 
   2   2  10     2149.43     2127.86     34.88 o 
   3   2  10     2683.29     2498.52     41.27 o 
   4   2  10      300.25      333.83     19.33 o 
   5   2  10      891.46      852.65     34.86 o 
   6   2  10     1468.48     1577.64     57.83 o 
   7   2  10       38.34       54.71     36.15 o 
   8   2  10       47.12       66.38     42.05 o 
   9   2  10        1.74      -46.20     46.20 o 
   1   3  10      208.09      235.23     12.36 o 
   2   3  10    11138.49    10593.91    155.34 o 
   3   3  10     2799.65     2773.77     48.42 o 
   4   3  10      598.91      737.14     24.23 o 
   5   3  10     2652.48     2793.61     63.64 o 
   6   3  10        6.47      -26.58     26.58 o 
   7   3  10      523.71      547.86     45.13 o 
   8   3  10       60.39      156.75     49.01 o 
   9   3  10      271.22      208.15     53.72 o 
   0   4  10     3998.79     3779.74     74.67 o 
   1   4  10     1129.50     1253.65     26.51 o 
   2   4  10       71.96       67.96     12.51 o 
   3   4  10     2577.69     2444.88     55.30 o 
   4   4  10      567.74      603.49     23.84 o 
   5   4  10       21.14       37.34     21.52 o 
   6   4  10      986.35     1141.17     44.00 o 
   7   4  10      359.95      366.27     43.57 o 
   8   4  10       65.90       87.56     53.13 o 
   9   4  10       97.50       18.21     82.53 o 
   1   5  10       12.09       -3.49     11.38 o 
   2   5  10     3072.50     3101.20     52.21 o 
   3   5  10     6983.06     6929.67    112.52 o 
   4   5  10       25.25        7.81     18.28 o 
   5   5  10     2349.07     2280.83     55.35 o 
   6   5  10       23.81       32.99     30.16 o 
   7   5  10      918.42      984.22     79.37 o 
   8   5  10       52.29      199.17     55.66 o 
   0   6  10      738.54      655.53     27.14 o 
   1   6  10     7567.95     7551.78    106.01 o 
   2   6  10     2015.28     2001.65     38.70 o 
   3   6  10     3106.19     3013.89     57.96 o 
   4   6  10        5.58       15.25     19.44 o 
   5   6  10     2217.76     2256.38     55.77 o 
   6   6  10     3134.30     3312.04     76.79 o 
   7   6  10      430.44      534.72     61.91 o 
   8   6  10       16.75       23.17     58.22 o 
   1   7  10     1814.77     1745.85     33.08 o 
   2   7  10      736.04      734.27     24.70 o 
   3   7  10     1035.47     1040.26     33.35 o 
   4   7  10     2018.86     2127.44     52.29 o 
   5   7  10      957.35      893.24     37.43 o 
   6   7  10      413.73      386.07     38.92 o 
   7   7  10        5.93        7.43     61.60 o 
   8   7  10      118.70      195.69     53.18 o 
   0   8  10      271.80      252.92     24.47 o 
   1   8  10     1626.98     1572.49     34.34 o 
   2   8  10      439.52      418.07     21.34 o 
   3   8  10      400.81      277.05     23.71 o 
   4   8  10      521.56      589.87     43.99 o 
   5   8  10      172.04      163.15     32.73 o 
   6   8  10      195.69      200.41     37.11 o 
   7   8  10      379.29      483.15     51.73 o 
   8   8  10       53.53       78.74     56.32 o 
   1   9  10     1704.24     1702.76     45.98 o 
   2   9  10     2444.48     2468.61     48.21 o 
   3   9  10        3.61       28.95     21.00 o 
   4   9  10      378.50      343.22     30.49 o 
   5   9  10     1148.36     1119.10     46.85 o 
   6   9  10      110.49      157.36     36.50 o 
   7   9  10       36.52      -22.33     46.42 o 
   0  10  10     2465.04     2419.27     82.36 o 
   1  10  10      118.97      120.40     26.45 o 
   2  10  10      206.78      151.20     27.89 o 
   3  10  10      649.64      696.14     35.29 o 
   4  10  10       21.45       62.21     29.77 o 
   5  10  10      470.06      504.86     39.93 o 
   6  10  10       71.03      122.30     49.41 o 
   7  10  10      358.54      438.32     53.24 o 
   1  11  10      788.33      769.42     39.18 o 
   2  11  10      120.12      139.76     32.62 o 
   3  11  10     2084.05     1974.99     63.12 o 
   4  11  10      140.49      162.77     32.03 o 
   5  11  10      422.87      436.91     41.30 o 
   6  11  10       72.79       45.70     40.74 o 
   7  11  10       83.95       84.19     56.69 o 
   0  12  10     1592.92     1586.52     89.43 o 
   1  12  10      936.69      930.27     44.52 o 
   2  12  10       60.21       24.32     38.34 o 
   3  12  10      140.63      107.02     40.16 o 
   4  12  10      330.18      373.58     40.52 o 
   5  12  10        6.11      -37.45     37.45 o 
   6  12  10      243.25      220.56     41.65 o 
   1  13  10     1186.45     1276.82     58.85 o 
   2  13  10       74.91       52.94     39.55 o 
   3  13  10      971.08     1012.17     59.99 o 
   4  13  10      744.00      807.21     57.42 o 
   5  13  10      167.67       63.77     42.76 o 
   0  14  10      465.40      590.21     74.08 o 
   1  14  10      191.45      120.79     55.56 o 
   2  14  10      222.28      214.05     46.66 o 
   3  14  10        0.20      -28.62     46.07 o 
   4  14  10       10.38       59.01     50.49 o 
   5  14  10       14.43       54.56     61.54 o 
   1  15  10      230.06      114.25     49.26 o 
   2  15  10      102.42       64.59     49.29 o 
   3  15  10       14.67       53.61     51.68 o 
   4  15  10      215.58      207.61     69.07 o 
   0  16  10      598.80      558.72     84.08 o 
   1  16  10        5.98        1.07     51.62 o 
   2  16  10        8.41       78.35     74.58 o 
   1   1  11    16278.38    15831.10    227.45 o 
   2   1  11       29.04       34.54      9.34 o 
   3   1  11    11008.08    10909.08    150.19 o 
   4   1  11      375.49      310.95     27.27 o 
   5   1  11      395.45      316.11     30.97 o 
   6   1  11       77.42       55.08     32.58 o 
   7   1  11       16.97       59.21     38.07 o 
   8   1  11      239.02      194.34     45.69 o 
   9   1  11      145.55      228.77     68.15 o 
   0   2  11      418.45      474.49     18.88 o 
   1   2  11      760.10      808.22     18.81 o 
   2   2  11      425.23      458.12     15.10 o 
   3   2  11     5986.00     6000.98     98.22 o 
   4   2  11      281.87      258.75     18.74 o 
   5   2  11     3428.24     3559.57     79.84 o 
   6   2  11      108.14       33.44     33.43 o 
   7   2  11     1803.27     1888.69    120.03 o 
   8   2  11       20.65       30.02     45.12 o 
   9   2  11       79.92       41.28     63.26 o 
   1   3  11      229.01      295.46     14.22 o 
   2   3  11     1198.95     1164.60     29.30 o 
   3   3  11       54.70       27.14     15.27 o 
   4   3  11      628.08      745.81     25.32 o 
   5   3  11     1521.39     1550.34     44.19 o 
   6   3  11       94.87       12.25     34.31 o 
   7   3  11        1.15       52.93     40.21 o 
   8   3  11        0.38       59.76     58.52 o 
   9   3  11       74.45       92.87     63.45 o 
   0   4  11     5705.58     5655.20    119.37 o 
   1   4  11     1866.71     1866.51     34.77 o 
   2   4  11      106.61      123.60     14.21 o 
   3   4  11     5775.81     5735.52     95.98 o 
   4   4  11      598.69      560.67     23.87 o 
   5   4  11     2041.61     2118.72     53.30 o 
   6   4  11       81.54       67.59     34.39 o 
   7   4  11     1691.18     1915.67    132.99 o 
   8   4  11      162.37      226.63     48.02 o 
   1   5  11     9863.87     9328.38    137.80 o 
   2   5  11        9.58       11.94     14.12 o 
   3   5  11      576.39      549.31     21.56 o 
   4   5  11     1664.31     1505.90     39.32 o 
   5   5  11       97.05       60.74     25.13 o 
   6   5  11       48.68       61.64     27.93 o 
   7   5  11      584.31      767.13     64.93 o 
   8   5  11       66.41      116.91     67.10 o 
   0   6  11      155.34      126.22     20.22 o 
   1   6  11     3439.39     3368.26     55.81 o 
   2   6  11      377.20      348.37     19.58 o 
   3   6  11      114.53       98.94     18.19 o 
   4   6  11      394.18      385.46     25.29 o 
   5   6  11      491.03      492.32     29.80 o 
   6   6  11       45.29       70.10     36.52 o 
   7   6  11      392.39      438.71     55.68 o 
   8   6  11       27.94      -18.91     56.81 o 
   1   7  11     5923.73     5487.06     84.75 o 
   2   7  11      290.91      327.24     28.16 o 
   3   7  11     4239.21     4040.15     69.99 o 
   4   7  11       44.33       60.85     22.28 o 
   5   7  11       30.90       53.09     26.81 o 
   6   7  11        9.77      -15.54     35.09 o 
   7   7  11      125.18      138.32     47.55 o 
   8   7  11      100.34       70.68     57.79 o 
   0   8  11      668.61      677.95     41.95 o 
   1   8  11      999.10     1089.61     31.25 o 
   2   8  11       35.93       47.00     17.79 o 
   3   8  11     8429.35     8385.30    148.66 o 
   4   8  11      354.16      278.91     40.50 o 
   5   8  11       46.26       85.12     31.69 o 
   6   8  11      197.08      141.12     36.77 o 
   7   8  11      410.23      463.88     53.73 o 
   8   8  11       49.75       74.30     72.84 o 
   1   9  11       38.64       17.07     23.19 o 
   2   9  11       81.83       69.09     20.35 o 
   3   9  11     1125.44     1085.27     44.96 o 
   4   9  11        5.97       15.95     29.88 o 
   5   9  11      403.62      532.91     39.43 o 
   6   9  11      150.32      140.62     40.52 o 
   7   9  11      167.71      121.92     48.84 o 
   0  10  11      272.61      276.54     39.92 o 
   1  10  11      626.87      571.71     32.52 o 
   2  10  11       91.00      130.51     31.36 o 
   3  10  11     1000.60     1002.45     39.67 o 
   4  10  11        3.21      -28.95     28.95 o 
   5  10  11     1035.40     1056.51     49.59 o 
   6  10  11        0.50       13.96     37.23 o 
   7  10  11      116.18       83.98     48.38 o 
   1  11  11     2211.53     2095.73     63.93 o 
   2  11  11      654.93      692.10     50.82 o 
   3  11  11       54.58       69.28     36.92 o 
   4  11  11       16.08      -11.03     33.52 o 
   5  11  11      929.01     1036.31     49.00 o 
   6  11  11       94.47       44.65     40.90 o 
   0  12  11      317.00      185.04     56.83 o 
   1  12  11     1407.36     1577.14     56.09 o 
   2  12  11       12.26        1.58     34.19 o 
   3  12  11      228.77      234.14     46.16 o 
   4  12  11       24.05       39.66     40.86 o 
   5  12  11      347.81      340.65     47.05 o 
   6  12  11       52.64      -29.30     44.20 o 
   1  13  11      962.59      854.15     54.74 o 
   2  13  11        0.13      -40.07     41.98 o 
   3  13  11       47.19       50.53     47.24 o 
   4  13  11       28.04      -19.89     48.66 o 
   5  13  11       32.93      -47.40     60.63 o 
   0  14  11       75.27      148.49     88.41 o 
   1  14  11      796.16      908.60     60.67 o 
   2  14  11       41.54       -2.50     46.31 o 
   3  14  11      885.50      960.67     61.64 o 
   4  14  11        1.21      -14.05     49.11 o 
   1  15  11        8.44       17.51     52.38 o 
   2  15  11       23.37       -4.52     57.21 o 
   3  15  11       55.69        3.38     54.93 o 
   0  16  11       11.40      104.33    124.06 o 
   1  16  11       10.09      -12.25     57.08 o 
   2  16  11       39.76      -47.86     60.75 o 
   0   0  12       60.84       73.77     23.62 o 
   1   0  12     7815.29     7942.47    148.45 o 
   2   0  12     6234.53     6274.12    132.28 o 
   3   0  12        3.35        3.16     20.76 o 
   4   0  12       73.92       45.51     24.40 o 
   5   0  12        3.19      -33.98     33.98 o 
   6   0  12     4144.24     4230.58    151.59 o 
   7   0  12      370.31      393.44     61.32 o 
   8   0  12       64.99        6.21     66.78 o 
   1   1  12      136.13      171.04     12.41 o 
   2   1  12     5737.14     5560.67    104.57 o 
   3   1  12       89.44       71.22     14.12 o 
   4   1  12       25.22       26.39     19.68 o 
   5   1  12     1059.23     1166.87     40.31 o 
   6   1  12       88.86       46.32     35.71 o 
   7   1  12        5.39       11.60     39.46 o 
   8   1  12        0.43      -30.04     44.28 o 
   0   2  12     1267.76     1245.86     37.92 o 
   1   2  12      153.43      138.66     11.51 o 
   2   2  12     2326.66     2218.04     40.56 o 
   3   2  12      672.13      714.18     24.03 o 
   4   2  12       19.32       65.80     20.88 o 
   5   2  12        3.55      -22.70     22.70 o 
   6   2  12     2328.72     2227.60     71.34 o 
   7   2  12      294.89      310.79     45.91 o 
   8   2  12        7.23      -46.84     46.84 o 
   1   3  12      697.39      644.32     18.73 o 
   2   3  12    21634.89    21038.13    302.82 o 
   3   3  12     3878.03     3915.64     65.24 o 
   4   3  12      168.85      169.51     27.00 o 
   5   3  12      899.43     1109.75     40.76 o 
   6   3  12       11.50      -33.01     34.46 o 
   7   3  12       64.37      133.59     40.95 o 
   8   3  12       71.95       57.21     46.06 o 
   0   4  12     5551.22     5667.95    120.74 o 
   1   4  12      444.55      448.21     18.88 o 
   2   4  12      867.87      852.81     23.73 o 
   3   4  12       11.73        5.90     17.02 o 
   4   4  12     1916.47     1875.15     42.02 o 
   5   4  12      626.23      708.48     35.20 o 
   6   4  12      824.07      862.05     47.03 o 
   7   4  12      135.96      103.34     52.45 o 
   8   4  12       30.07       -2.57     44.68 o 
   1   5  12       75.41       68.17     14.60 o 
   2   5  12     5654.57     5323.13     83.74 o 
   3   5  12     2410.14     2332.33     46.12 o 
   4   5  12       18.37       38.40     20.65 o 
   5   5  12      455.51      536.89     41.38 o 
   6   5  12        5.72       -8.71     32.27 o 
   7   5  12        2.19      -13.20     41.07 o 
   8   5  12       10.41       48.08     50.73 o 
   0   6  12     2410.74     2527.37     63.61 o 
   1   6  12     2748.20     2604.91     46.74 o 
   2   6  12     1069.75     1072.03     31.04 o 
   3   6  12       74.61      106.97     19.91 o 
   4   6  12      202.81      189.05     23.25 o 
   5   6  12       41.73        0.96     25.11 o 
   6   6  12     1199.14     1387.34     61.22 o 
   7   6  12       76.52       87.23     45.10 o 
   8   6  12        0.70       91.40     59.10 o 
   1   7  12       92.88      117.01     17.08 o 
   2   7  12     1218.09     1318.46     44.24 o 
   3   7  12      302.11      314.27     22.55 o 
   4   7  12     1312.69     1324.59     39.06 o 
   5   7  12       96.75       73.18     28.19 o 
   6   7  12       21.50      -32.19     36.03 o 
   7   7  12        0.59      -55.29     55.29 o 
   8   7  12      412.17      348.60     85.24 o 
   0   8  12     3948.85     3907.89    113.82 o 
   1   8  12     1093.70     1104.85     32.25 o 
   2   8  12     2184.35     2174.44     49.35 o 
   3   8  12      301.74      329.60     27.06 o 
   4   8  12      463.38      413.48     27.77 o 
   5   8  12        4.89       11.24     32.59 o 
   6   8  12     1466.99     1603.10     76.75 o 
   7   8  12       85.73       22.60     55.09 o 
   1   9  12       31.57        7.12     25.17 o 
   2   9  12     4405.44     4160.19     76.28 o 
   3   9  12       17.17       17.03     24.80 o 
   4   9  12       40.54       66.97     31.61 o 
   5   9  12      362.83      436.54     38.54 o 
   6   9  12       71.21       48.99     39.91 o 
   7   9  12       30.43       57.76     55.23 o 
   0  10  12     3416.99     3465.69    106.47 o 
   1  10  12      403.62      450.18     32.11 o 
   2  10  12        2.14        6.72     30.43 o 
   3  10  12      140.51      148.80     28.18 o 
   4  10  12      947.25      984.35     50.21 o 
   5  10  12      100.54      140.02     36.70 o 
   6  10  12        0.30      -21.26     39.71 o 
   7  10  12      153.78      231.16     55.62 o 
   1  11  12       39.10       22.72     26.78 o 
   2  11  12      514.33      407.01     37.62 o 
   3  11  12      897.52      880.67     46.74 o 
   4  11  12       66.68       65.12     35.45 o 
   5  11  12       47.94       69.59     41.31 o 
   6  11  12       36.95       43.68     47.87 o 
   0  12  12     1105.46     1033.75     75.16 o 
   1  12  12      250.91      228.20     40.16 o 
   2  12  12      456.95      348.25     40.55 o 
   3  12  12        3.15       60.41     43.08 o 
   4  12  12      317.28      398.02     71.78 o 
   5  12  12       78.01       87.18     57.71 o 
   6  12  12      322.39      329.92     60.18 o 
   1  13  12      206.23      137.46     46.39 o 
   2  13  12      392.10      520.79     44.49 o 
   3  13  12        1.53       21.46     46.76 o 
   4  13  12      647.46      692.95     50.02 o 
   5  13  12       16.75       26.62     52.06 o 
   0  14  12      223.82      151.77    103.79 o 
   1  14  12        3.22       14.69     45.78 o 
   2  14  12       52.13       24.26     49.98 o 
   3  14  12        0.58      -15.67     67.66 o 
   4  14  12       59.89       86.50     76.15 o 
   1  15  12       11.14      -39.98     53.76 o 
   2  15  12       74.03       43.21     53.35 o 
   3  15  12        6.41       11.32     54.20 o 
   0  16  12     1344.75     1379.56    105.25 o 
   1  16  12        1.46     -104.44    104.44 o 
   1   1  13     3757.33     3819.68     64.77 o 
   2   1  13       29.55       48.99     14.13 o 
   3   1  13      187.22      185.53     18.48 o 
   4   1  13     5675.59     6014.51    111.72 o 
   5   1  13      974.14      879.87     36.41 o 
   6   1  13       37.75       72.47     36.43 o 
   7   1  13        9.72       20.30     40.58 o 
   8   1  13      789.16      772.94     56.16 o 
   0   2  13     8432.11     7384.89    153.91 o 
   1   2  13      624.39      657.44     19.36 o 
   2   2  13      304.04      339.33     20.51 o 
   3   2  13     1445.59     1524.97     48.06 o 
   4   2  13      432.51      382.88     25.34 o 
   5   2  13      454.44      464.72     28.47 o 
   6   2  13       10.58       67.65     38.23 o 
   7   2  13      183.64      121.54     43.56 o 
   8   2  13      431.47      593.16     54.98 o 
   1   3  13      204.16      210.39     16.52 o 
   2   3  13     2805.32     2759.90     48.95 o 
   3   3  13        1.55      -18.29     18.35 o 
   4   3  13      330.09      331.17     24.99 o 
   5   3  13       16.89       37.03     25.15 o 
   6   3  13        0.27       38.37     38.48 o 
   7   3  13       57.93       37.63     57.15 o 
   8   3  13       32.79      -36.67     46.78 o 
   0   4  13    16098.60    15293.74    308.42 o 
   1   4  13       19.83       19.18     15.56 o 
   2   4  13      598.07      645.57     23.29 o 
   3   4  13      272.19      300.35     19.96 o 
   4   4  13     3791.22     3592.74     68.87 o 
   5   4  13      377.62      517.43     40.54 o 
   6   4  13      232.22      256.95     35.50 o 
   7   4  13      361.61      352.52     46.79 o 
   8   4  13      210.03      346.42     52.50 o 
   1   5  13      782.10      842.20     23.80 o 
   2   5  13      225.29      243.33     18.88 o 
   3   5  13      240.27      223.22     20.12 o 
   4   5  13     4105.49     4106.74    117.55 o 
   5   5  13     1624.92     1570.90     51.80 o 
   6   5  13       41.20       -4.83     34.46 o 
   7   5  13        0.15       38.32     49.33 o 
   8   5  13      365.43      475.18     56.47 o 
   0   6  13     1030.91      990.39     38.20 o 
   1   6  13      135.23      142.13     17.07 o 
   2   6  13      511.60      562.81     23.98 o 
   3   6  13       10.51       37.04     23.09 o 
   4   6  13        1.96      -20.03     20.03 o 
   5   6  13      182.58      157.15     30.81 o 
   6   6  13      683.36      770.39     44.06 o 
   7   6  13       31.41      -44.05     44.05 o 
   8   6  13       45.29      105.51     61.17 o 
   1   7  13     1152.85     1062.59     31.17 o 
   2   7  13      541.77      612.71     28.98 o 
   3   7  13        2.69      -18.73     22.00 o 
   4   7  13     3280.00     3287.53     71.14 o 
   5   7  13      167.06      103.48     29.04 o 
   6   7  13       41.35       -6.59     34.95 o 
   7   7  13        8.68      -55.26     55.26 o 
   0   8  13     4014.78     3841.84    110.39 o 
   1   8  13     1459.35     1496.61     39.06 o 
   2   8  13     1056.69     1158.68     42.73 o 
   3   8  13     1469.51     1427.20     53.89 o 
   4   8  13      368.16      364.04     31.47 o 
   5   8  13       63.98       39.12     35.28 o 
   6   8  13      276.68      328.78     46.12 o 
   7   8  13      489.38      289.52     64.71 o 
   1   9  13       49.13       28.41     26.16 o 
   2   9  13      813.13      861.55     32.63 o 
   3   9  13      146.47      138.49     28.03 o 
   4   9  13      124.70      240.09     42.29 o 
   5   9  13      115.04       74.03     40.23 o 
   6   9  13       15.97       54.23     45.37 o 
   7   9  13        3.56        4.04     59.13 o 
   0  10  13     1919.68     1740.72     72.36 o 
   1  10  13       64.07       49.77     28.49 o 
   2  10  13        7.56      -27.69     27.69 o 
   3  10  13       13.60       37.89     28.85 o 
   4  10  13       59.19       16.97     38.75 o 
   5  10  13       44.53      -42.02     42.02 o 
   6  10  13      110.81      103.94     48.62 o 
   1  11  13      445.54      517.60     42.01 o 
   2  11  13     1987.51     1991.00     64.79 o 
   3  11  13        8.10       36.01     37.39 o 
   4  11  13      226.90      234.20     37.13 o 
   5  11  13      224.60      169.93     46.79 o 
   6  11  13        0.31       56.19     50.02 o 
   0  12  13      229.72      166.24     62.17 o 
   1  12  13      232.16      202.18     42.58 o 
   2  12  13      331.78      386.07     41.80 o 
   3  12  13       39.38       82.59     44.59 o 
   4  12  13       25.44        4.66     41.98 o 
   5  12  13       32.57       -3.18     57.42 o 
   1  13  13       32.21       42.51     44.64 o 
   2  13  13       13.59        3.77     41.43 o 
   3  13  13       47.55       55.22     47.84 o 
   4  13  13      286.04      263.79     50.07 o 
   0  14  13       27.79      147.79     75.68 o 
   1  14  13      129.39      192.04     54.04 o 
   2  14  13      343.51      383.54     57.21 o 
   3  14  13      205.89       46.68     53.60 o 
   4  14  13       33.33      -19.98     61.16 o 
   1  15  13        1.02       92.19     53.94 o 
   2  15  13      467.24      487.38     61.33 o 
   0   0  14     1369.23     1536.62     90.31 o 
   1   0  14     8503.64     8371.49    190.38 o 
   2   0  14     2895.95     2798.13     68.96 o 
   3   0  14     7460.87     7128.79    235.09 o 
   4   0  14     1578.78     1386.03    107.64 o 
   5   0  14     1244.93     1098.84     58.17 o 
   6   0  14      235.62      233.95     56.62 o 
   7   0  14       20.44      139.37     60.72 o 
   8   0  14        4.45       52.84    118.00 o 
   1   1  14     1137.86     1167.48     31.64 o 
   2   1  14      426.92      395.41     20.53 o 
   3   1  14      167.15      169.63     19.99 o 
   4   1  14        2.54       14.29     21.71 o 
   5   1  14     1204.76     1234.64     43.72 o 
   6   1  14       20.86       35.03     36.59 o 
   7   1  14      212.76      197.09     44.05 o 
   8   1  14       47.70      -47.60     47.60 o 
   0   2  14     2369.11     2241.16     57.28 o 
   1   2  14     3256.53     3006.97     58.57 o 
   2   2  14      191.52      182.52     23.46 o 
   3   2  14      724.61      679.70     33.14 o 
   4   2  14       21.48       -8.91     15.78 o 
   5   2  14      140.88       79.85     22.42 o 
   6   2  14      195.43      236.51     38.70 o 
   7   2  14      116.99      194.17     43.80 o 
   8   2  14       65.67       86.49     50.29 o 
   1   3  14      936.15      939.59     26.76 o 
   2   3  14      297.22      266.76     21.46 o 
   3   3  14     1275.94     1434.52     37.63 o 
   4   3  14     1046.79     1076.97     36.61 o 
   5   3  14     1428.11     1713.31     46.97 o 
   6   3  14      369.62      416.09     41.87 o 
   7   3  14      491.87      574.04     59.42 o 
   8   3  14      110.92       27.58     47.98 o 
   0   4  14      951.58      979.65     45.61 o 
   1   4  14     1874.59     1825.82     40.30 o 
   2   4  14       46.88       30.62     19.64 o 
   3   4  14     1847.76     1955.55     62.95 o 
   4   4  14      292.12      290.68     39.30 o 
   5   4  14       25.74       10.56     27.32 o 
   6   4  14       59.72       57.90     34.88 o 
   7   4  14      117.53      116.60     46.51 o 
   8   4  14       13.02      -17.89     76.76 o 
   1   5  14      116.73      104.42     17.38 o 
   2   5  14       11.31       22.72     18.23 o 
   3   5  14      969.00     1040.63     34.60 o 
   4   5  14       85.70       80.89     24.25 o 
   5   5  14      874.93      940.51     39.92 o 
   6   5  14      128.46      100.29     37.21 o 
   7   5  14      335.00      318.05     52.16 o 
   8   5  14       75.41        9.34     55.29 o 
   0   6  14       28.97       45.47     25.07 o 
   1   6  14     5801.59     5505.50     86.43 o 
   2   6  14      114.47      104.75     23.69 o 
   3   6  14      660.02      644.35     30.96 o 
   4   6  14      135.63       95.31     30.93 o 
   5   6  14        1.64       -3.00     29.20 o 
   6   6  14      135.74      186.58     37.06 o 
   7   6  14       44.32       70.99     56.03 o 
   1   7  14     3457.75     3462.27     65.42 o 
   2   7  14     1435.83     1482.74     39.35 o 
   3   7  14      833.48      835.98     34.47 o 
   4   7  14      149.43      166.54     43.91 o 
   5   7  14      324.07      290.95     39.09 o 
   6   7  14        0.88      -36.75     36.75 o 
   7   7  14       14.69       49.76     62.50 o 
   0   8  14     1101.83     1180.07     83.37 o 
   1   8  14     1172.64     1119.58     34.73 o 
   2   8  14      737.49      826.19     32.07 o 
   3   8  14      297.20      227.46     27.23 o 
   4   8  14      508.23      488.64     34.58 o 
   5   8  14       67.52       41.47     37.51 o 
   6   8  14      237.84      204.32     53.41 o 
   7   8  14       30.09      -18.76     62.02 o 
   1   9  14     1096.42     1112.57     40.54 o 
   2   9  14       59.86       13.77     24.42 o 
   3   9  14      154.59      146.41     30.01 o 
   4   9  14      131.51      109.40     36.90 o 
   5   9  14     1207.66     1209.89     65.65 o 
   6   9  14       80.61       90.55     54.64 o 
   0  10  14       33.95      -12.10     43.22 o 
   1  10  14      170.45      171.51     31.16 o 
   2  10  14       10.27       40.41     31.73 o 
   3  10  14      837.64      920.21     41.25 o 
   4  10  14       39.04       13.20     39.40 o 
   5  10  14      157.20      216.32     44.30 o 
   6  10  14       13.85       -1.34     53.32 o 
   1  11  14      128.29      125.74     33.06 o 
   2  11  14       36.87       42.17     38.80 o 
   3  11  14      748.45      792.14     57.77 o 
   4  11  14      274.53      352.25     47.23 o 
   5  11  14        7.51       42.49     45.48 o 
   0  12  14      385.12      360.20     55.59 o 
   1  12  14      101.67       69.80     39.00 o 
   2  12  14       36.64      -27.19     37.76 o 
   3  12  14      660.30      641.31     49.04 o 
   4  12  14       16.56      -37.27     46.41 o 
   5  12  14       54.95       -0.27     53.05 o 
   1  13  14      883.32      989.03     59.54 o 
   2  13  14      172.39      197.64     43.72 o 
   3  13  14      261.94      146.66     52.06 o 
   4  13  14       78.00      167.83     49.90 o 
   0  14  14      102.82       31.29     77.27 o 
   1  14  14       48.21       46.28     51.14 o 
   2  14  14       26.06      -52.02     52.02 o 
   3  14  14        2.09       31.08     56.17 o 
   1  15  14      330.64      365.21     61.69 o 
   1   1  15     1917.82     1545.57     52.43 o 
   2   1  15     1243.46     1247.08     35.53 o 
   3   1  15     2444.10     2391.35     53.51 o 
   4   1  15     1415.99     1542.35     55.28 o 
   5   1  15      232.91      239.83     32.63 o 
   6   1  15        0.44       13.07     39.80 o 
   7   1  15       32.33       17.91     43.08 o 
   8   1  15      201.31      173.38     54.10 o 
   0   2  15     4984.06     4931.93    166.86 o 
   1   2  15     1951.05     1933.63     44.12 o 
   2   2  15      167.68      195.33     21.34 o 
   3   2  15      682.30      767.13     34.40 o 
   4   2  15      767.21      758.78     37.37 o 
   5   2  15      964.02     1119.95     58.17 o 
   6   2  15      356.99      334.74     43.55 o 
   7   2  15      234.69      368.37     49.64 o 
   8   2  15        3.62      -50.00     50.00 o 
   1   3  15      181.47      185.12     20.58 o 
   2   3  15       56.17       29.31     13.73 o 
   3   3  15       20.26        2.83     22.08 o 
   4   3  15        0.36      -28.83     28.83 o 
   5   3  15       39.16       68.23     27.38 o 
   6   3  15      105.43      -15.97     40.77 o 
   7   3  15       86.66      188.16     49.16 o 
   8   3  15       16.45      133.35     53.60 o 
   0   4  15     3141.28     2954.50     73.63 o 
   1   4  15     2848.34     2811.25     53.45 o 
   2   4  15     1375.42     1340.91     38.49 o 
   3   4  15      838.33      939.87     33.98 o 
   4   4  15      468.45      424.38     37.44 o 
   5   4  15     1415.95     1534.01     49.34 o 
   6   4  15      337.89      338.01     40.55 o 
   7   4  15      381.01      473.15     53.59 o 
   1   5  15     1674.73     1507.58     35.43 o 
   2   5  15     3680.83     3560.53     70.96 o 
   3   5  15       19.25       28.77     24.09 o 
   4   5  15      947.61      976.33     41.63 o 
   5   5  15        5.26       25.93     32.09 o 
   6   5  15       94.63       33.99     37.69 o 
   7   5  15       55.34       86.44     49.89 o 
   0   6  15       18.83       21.46     26.59 o 
   1   6  15      265.96      301.20     20.77 o 
   2   6  15       22.54       22.90     23.05 o 
   3   6  15      163.94      183.23     30.33 o 
   4   6  15        2.11       25.74     30.38 o 
   5   6  15      102.34       68.96     35.54 o 
   6   6  15       19.94      -29.64     40.72 o 
   7   6  15       84.32       71.59     52.08 o 
   1   7  15      427.17      417.88     25.45 o 
   2   7  15       47.05       90.05     23.53 o 
   3   7  15     1010.01     1057.67     42.43 o 
   4   7  15      148.69      158.29     32.98 o 
   5   7  15      186.17      254.54     45.54 o 
   6   7  15       75.60       15.12     43.06 o 
   7   7  15        3.40       88.95     83.97 o 
   0   8  15     1380.63     1435.65     63.20 o 
   1   8  15        0.80      -15.04     21.94 o 
   2   8  15      249.74      279.92     26.31 o 
   3   8  15      600.98      628.66     39.16 o 
   4   8  15      748.69      753.64     42.36 o 
   5   8  15       47.93      122.10     45.96 o 
   6   8  15      531.20      521.06     61.85 o 
   1   9  15      320.37      260.27     31.92 o 
   2   9  15       53.65       70.47     26.50 o 
   3   9  15     1014.53     1060.87     36.84 o 
   4   9  15        9.05      -24.31     43.91 o 
   5   9  15      224.43      453.95     54.49 o 
   6   9  15      116.20      173.30     58.97 o 
   0  10  15      755.87      721.71     55.18 o 
   1  10  15      308.51      342.05     34.51 o 
   2  10  15       11.33        6.30     31.66 o 
   3  10  15      108.64      130.26     38.24 o 
   4  10  15      144.61      129.37     42.97 o 
   5  10  15      201.33      234.39    101.87 o 
   6  10  15       21.41      -12.10     55.06 o 
   1  11  15      112.67      135.44     32.88 o 
   2  11  15      582.21      686.08     47.45 o 
   3  11  15       14.25       95.05     41.01 o 
   4  11  15      330.39      366.46     50.80 o 
   5  11  15       18.43      -36.11     52.10 o 
   0  12  15      140.35      190.01     55.97 o 
   1  12  15      488.14      584.96     73.51 o 
   2  12  15        2.55       45.68     40.77 o 
   3  12  15        0.54      -21.18     43.09 o 
   4  12  15       71.95      173.78     51.87 o 
   1  13  15      156.46      107.44     49.81 o 
   2  13  15       87.33      118.51     44.15 o 
   3  13  15       22.26       27.81     51.92 o 
   0  14  15      716.20      681.61     92.07 o 
   1  14  15       11.22        6.26     52.65 o 
   2  14  15       29.72        5.58     52.21 o 
   0   0  16      295.99      232.60     34.47 o 
   1   0  16        4.72        4.86     26.60 o 
   2   0  16     1506.61     1424.01     69.73 o 
   3   0  16     2006.70     1894.84     85.25 o 
   4   0  16       51.08        0.54     68.68 o 
   5   0  16      118.28      101.36     42.80 o 
   6   0  16     1049.42     1426.77    150.84 o 
   7   0  16      817.71      684.66     80.92 o 
   1   1  16     1472.58     1403.08     40.92 o 
   2   1  16      928.73      976.85     35.39 o 
   3   1  16      257.20      185.07     28.65 o 
   4   1  16      129.45      153.85     37.19 o 
   5   1  16       51.33       86.78     31.50 o 
   6   1  16        6.06      -16.46     51.49 o 
   7   1  16       37.76       17.30     47.42 o 
   0   2  16       83.68       67.07     27.60 o 
   1   2  16      581.63      563.10     28.56 o 
   2   2  16      344.99      407.59     27.95 o 
   3   2  16      129.35       83.46     23.86 o 
   4   2  16        2.96        3.44     29.43 o 
   5   2  16       17.68      -13.43     32.22 o 
   6   2  16      418.24      462.27     64.49 o 
   7   2  16      169.50      170.62     48.32 o 
   1   3  16      492.29      530.32     28.34 o 
   2   3  16     3691.77     3306.90     66.51 o 
   3   3  16     1041.34     1014.48     35.09 o 
   4   3  16        0.94      -25.54     30.96 o 
   5   3  16       23.37       20.14     32.14 o 
   6   3  16       25.18       10.79     42.13 o 
   7   3  16       25.32       15.38     49.72 o 
   0   4  16     4883.74     4662.19    119.51 o 
   1   4  16      264.96      248.17     22.19 o 
   2   4  16        3.38        1.51     22.56 o 
   3   4  16      430.63      488.32     30.25 o 
   4   4  16      207.41      208.94     30.41 o 
   5   4  16       19.87       -1.68     39.37 o 
   6   4  16      217.10      234.87     48.87 o 
   7   4  16       58.67       46.68     50.76 o 
   1   5  16      793.29      791.19     29.05 o 
   2   5  16     3095.26     2802.74     61.21 o 
   3   5  16     1269.82     1223.33     50.62 o 
   4   5  16      193.57      233.79     45.30 o 
   5   5  16        5.14       11.36     34.98 o 
   6   5  16       14.38        7.32     45.97 o 
   7   5  16        0.07       -7.63     68.86 o 
   0   6  16       37.32      -34.65     38.24 o 
   1   6  16      822.61      845.64     30.09 o 
   2   6  16      458.39      471.68     32.10 o 
   3   6  16     1085.72     1153.52     43.24 o 
   4   6  16      104.80       79.35     32.35 o 
   5   6  16       54.75       87.21     36.56 o 
   6   6  16      828.44      978.17     56.30 o 
   7   6  16      248.55      181.51     59.44 o 
   1   7  16      177.44      198.62     24.57 o 
   2   7  16     1716.02     1613.24     45.89 o 
   3   7  16       34.41       76.14     31.75 o 
   4   7  16      146.83      221.31     35.74 o 
   5   7  16      321.04      351.74     39.05 o 
   6   7  16        4.13       46.19     44.84 o 
   0   8  16        5.57       29.58     39.31 o 
   1   8  16       42.88       27.39     25.32 o 
   2   8  16      105.31      101.66     28.07 o 
   3   8  16      136.19      214.38     33.16 o 
   4   8  16      135.96      119.53     34.14 o 
   5   8  16       84.01       77.03     42.95 o 
   6   8  16      311.00      394.52     62.68 o 
   1   9  16     1107.13     1122.23     43.30 o 
   2   9  16      527.50      514.14     37.23 o 
   3   9  16      114.23       86.85     31.64 o 
   4   9  16      289.21      420.64     54.06 o 
   5   9  16       13.08      -17.77     49.51 o 
   6   9  16        4.65      -57.75     57.75 o 
   0  10  16     1965.03     2124.23     86.87 o 
   1  10  16      251.45      256.76     34.19 o 
   2  10  16       83.51       77.32     33.39 o 
   3  10  16      247.42      212.43     43.63 o 
   4  10  16      273.83      223.82     46.02 o 
   5  10  16       26.25       50.12     64.24 o 
   1  11  16        2.55      -17.47     34.68 o 
   2  11  16      112.02       47.61     39.29 o 
   3  11  16      148.37      178.69     45.12 o 
   4  11  16       27.19       46.21     48.92 o 
   5  11  16       86.31      115.50     70.84 o 
   0  12  16      440.95      399.57     58.74 o 
   1  12  16       16.60       37.37     42.20 o 
   2  12  16      176.85      188.88     44.00 o 
   3  12  16      227.86      187.06     47.19 o 
   4  12  16       47.95      112.72     68.05 o 
   1  13  16        4.32      -29.32     42.13 o 
   2  13  16       38.43       60.72     45.65 o 
   3  13  16        2.19        8.77     47.39 o 
   0  14  16      108.18      160.51     76.94 o 
   1  14  16       12.55       13.99     56.36 o 
   1   1  17     2389.22     2232.21     54.72 o 
   2   1  17     1766.98     1725.77     55.66 o 
   3   1  17        2.87      -13.04     29.23 o 
   4   1  17     1113.50     1304.34     92.61 o 
   5   1  17      972.54     1005.01     47.78 o 
   6   1  17      109.33       48.75     41.94 o 
   7   1  17        6.27      -50.93     50.93 o 
   0   2  17     1964.10     1658.32     60.41 o 
   1   2  17      751.69      731.39     31.36 o 
   2   2  17       14.79        6.92     27.26 o 
   3   2  17     1208.62     1227.80     58.16 o 
   4   2  17       14.00      -18.56     31.62 o 
   5   2  17      231.90      240.29     39.39 o 
   6   2  17      231.27      222.22     83.60 o 
   7   2  17       38.62       -1.11     50.96 o 
   1   3  17        7.63       -9.62     21.23 o 
   2   3  17       19.00      -17.38     24.26 o 
   3   3  17        0.76      -25.68     25.68 o 
   4   3  17       14.68       43.26     30.78 o 
   5   3  17       71.70       53.44     35.71 o 
   6   3  17       20.94       12.55     50.34 o 
   7   3  17        2.90      -52.35     54.20 o 
   0   4  17       50.64       68.13     32.07 o 
   1   4  17      418.63      426.97     26.31 o 
   2   4  17       73.80       86.26     25.32 o 
   3   4  17      424.36      388.93     30.80 o 
   4   4  17       50.38       46.93     30.93 o 
   5   4  17      257.47      275.17     42.50 o 
   6   4  17      374.63      256.17     52.18 o 
   7   4  17       26.04       20.68     58.52 o 
   1   5  17     1349.29     1402.40     40.47 o 
   2   5  17      453.35      498.24     30.47 o 
   3   5  17       96.47       78.48     30.33 o 
   4   5  17      240.15      331.21     43.22 o 
   5   5  17      615.15      713.10     43.52 o 
   6   5  17        0.38      -23.03     69.20 o 
   7   5  17       70.87      119.99     60.81 o 
   0   6  17     2596.97     2357.26     77.96 o 
   1   6  17        2.06        4.66     26.52 o 
   2   6  17       53.96       56.08     26.02 o 
   3   6  17        4.54      -28.49     30.31 o 
   4   6  17       89.78       87.59     35.65 o 
   5   6  17       25.44       13.65     35.70 o 
   6   6  17      270.42      379.35     50.89 o 
   1   7  17      491.75      478.13     30.95 o 
   2   7  17      523.28      485.01     30.67 o 
   3   7  17       15.47       -3.37     31.63 o 
   4   7  17      507.54      523.12     40.34 o 
   5   7  17      118.63      172.85     47.89 o 
   6   7  17       17.84      -46.31     46.31 o 
   0   8  17       95.63      119.64     42.46 o 
   1   8  17      525.52      560.34     33.22 o 
   2   8  17      205.15      203.03     30.61 o 
   3   8  17     1341.87     1447.17     47.13 o 
   4   8  17        8.96      -19.54     36.81 o 
   5   8  17       21.28        9.99     40.01 o 
   6   8  17        0.02      -55.70     55.70 o 
   1   9  17       14.20       41.50     35.06 o 
   2   9  17      293.56      342.38     49.78 o 
   3   9  17       37.99       23.51     31.75 o 
   4   9  17       97.78       55.04     41.69 o 
   5   9  17        0.78      -54.28     54.28 o 
   0  10  17      366.25      357.81     54.63 o 
   1  10  17        9.87       28.66     34.12 o 
   2  10  17      134.32      189.09     45.56 o 
   3  10  17      111.13      100.82     40.32 o 
   4  10  17        1.58        5.68     44.79 o 
   5  10  17       19.12       41.94     57.14 o 
   1  11  17      393.23      460.54     41.33 o 
   2  11  17        0.74       29.09     45.25 o 
   3  11  17        0.51      -33.45     57.57 o 
   4  11  17        2.89      -22.05     50.72 o 
   0  12  17      277.06      360.83     62.75 o 
   1  12  17       10.41       18.50     44.22 o 
   2  12  17      140.38      247.31     48.19 o 
   3  12  17      177.22      185.07     53.58 o 
   1  13  17       20.80       19.71     46.95 o 
   2  13  17       57.91      160.11     48.90 o 
   0   0  18     2121.87     2187.65    129.94 o 
   1   0  18      900.48      868.77     55.10 o 
   2   0  18        0.07       -5.59     40.13 o 
   3   0  18       84.56      104.44     52.57 o 
   4   0  18     1010.61      916.76     68.96 o 
   5   0  18      153.98       53.99     96.46 o 
   6   0  18        3.79       14.42     59.85 o 
   7   0  18       56.05      -26.26     68.08 o 
   1   1  18        4.02       51.62     29.86 o 
   2   1  18       92.06       61.76     30.94 o 
   3   1  18        7.00      -31.97     31.97 o 
   4   1  18       98.34      115.19     37.73 o 
   5   1  18       13.75        3.51     37.72 o 
   6   1  18        2.46        7.89     40.49 o 
   7   1  18      196.87      174.86     78.35 o 
   0   2  18     1685.69     1593.42     59.39 o 
   1   2  18      550.82      570.68     34.47 o 
   2   2  18       98.01       85.55     32.35 o 
   3   2  18      223.16      183.56     34.69 o 
   4   2  18      233.72      228.34     38.51 o 
   5   2  18       82.34       27.47     37.15 o 
   6   2  18       32.68       -0.65     40.12 o 
   7   2  18       24.46      -11.83     58.75 o 
   1   3  18        0.74       32.20     23.93 o 
   2   3  18      106.77      130.68     27.91 o 
   3   3  18      786.14      851.44     38.62 o 
   4   3  18     1549.26     1703.27     64.78 o 
   5   3  18      193.10      291.50     43.11 o 
   6   3  18       69.02       11.55     53.18 o 
   0   4  18     1026.52     1017.34     49.79 o 
   1   4  18     1040.18      947.32     34.42 o 
   2   4  18      153.90      212.59     31.30 o 
   3   4  18      130.43      163.71     31.23 o 
   4   4  18      254.32      239.09     36.22 o 
   5   4  18       48.54      101.68     42.69 o 
   6   4  18      137.24      134.77     52.33 o 
   1   5  18        1.93      -24.57     24.57 o 
   2   5  18       11.33      -14.07     28.50 o 
   3   5  18       72.75       68.19     31.26 o 
   4   5  18      799.14      829.87     45.01 o 
   5   5  18       52.32       93.07     36.96 o 
   6   5  18       87.76       27.01     52.02 o 
   0   6  18     2059.05     2082.78     75.30 o 
   1   6  18      170.43      127.91     27.02 o 
   2   6  18       22.79      -26.95     26.95 o 
   3   6  18       27.50        8.78     33.89 o 
   4   6  18      171.13      143.28     35.72 o 
   5   6  18       55.37       77.82     58.46 o 
   6   6  18       17.42       -6.38     54.12 o 
   1   7  18      907.38      899.00     40.90 o 
   2   7  18      322.57      362.62     32.66 o 
   3   7  18       58.26       17.16     33.82 o 
   4   7  18      273.94      253.65     38.15 o 
   5   7  18       28.15      -39.32     39.32 o 
   6   7  18       60.51       80.18     49.60 o 
   0   8  18      444.88      380.58     62.44 o 
   1   8  18      626.39      600.48     47.81 o 
   2   8  18      168.07      176.51     30.24 o 
   3   8  18        0.90        3.07     39.01 o 
   4   8  18        1.59       18.82     43.85 o 
   5   8  18       88.05      132.52     57.81 o 
   1   9  18       13.00       44.35     36.96 o 
   2   9  18      392.29      384.60     51.21 o 
   3   9  18      123.16      115.27     34.32 o 
   4   9  18      184.86      219.79     42.53 o 
   5   9  18       38.76       31.85     53.66 o 
   0  10  18       23.52      -12.88     58.90 o 
   1  10  18       11.33      -20.58     39.29 o 
   2  10  18       46.80      118.72     40.92 o 
   3  10  18       46.46       78.24     39.67 o 
   4  10  18       36.38       85.13     50.65 o 
   1  11  18        0.49      -20.51     42.14 o 
   2  11  18       25.52       71.71     48.53 o 
   3  11  18      138.54      110.03     50.83 o 
   0  12  18      322.66      198.57     59.57 o 
   1  12  18       25.60       31.06     50.55 o 
   2  12  18      138.85      127.13     60.60 o 
   1   1  19       20.32       51.46     26.56 o 
   2   1  19      812.81      754.52     43.30 o 
   3   1  19      125.69      191.55     36.64 o 
   4   1  19      188.34      297.32     42.21 o 
   5   1  19      531.52      661.35    113.19 o 
   6   1  19       15.23        7.10     67.67 o 
   0   2  19      245.77      218.29     36.92 o 
   1   2  19     1181.70     1161.00     36.54 o 
   2   2  19      621.09      619.06     41.11 o 
   3   2  19       14.98       -1.51     43.23 o 
   4   2  19      179.11      146.11     37.59 o 
   5   2  19       88.31      107.73     41.51 o 
   6   2  19      149.47      148.65     70.28 o 
   1   3  19      715.90      723.59     33.55 o 
   2   3  19       55.21       61.32     28.78 o 
   3   3  19      188.37      219.50     36.18 o 
   4   3  19       14.40       10.81     38.71 o 
   5   3  19        1.16       18.16     47.16 o 
   6   3  19      120.72       19.60     48.29 o 
   0   4  19     1321.92     1185.62     56.35 o 
   1   4  19     1906.88     1861.97     49.54 o 
   2   4  19       59.61       19.89     28.78 o 
   3   4  19       40.18       29.01     30.61 o 
   4   4  19       88.60       35.43     42.47 o 
   5   4  19      410.33      305.29     49.46 o 
   6   4  19       65.51       64.43     49.10 o 
   1   5  19        7.66       12.20     26.61 o 
   2   5  19      590.42      633.99     43.80 o 
   3   5  19        0.16        2.32     36.36 o 
   4   5  19      146.30      184.86     41.26 o 
   5   5  19      190.16      146.08     46.82 o 
   6   5  19       43.85       62.20     58.50 o 
   0   6  19       39.08      -28.62     37.82 o 
   1   6  19       90.21       93.07     27.69 o 
   2   6  19       22.25      -30.92     30.92 o 
   3   6  19        1.67        5.64     36.38 o 
   4   6  19        0.15      -17.24     36.25 o 
   5   6  19       25.61       74.88     42.00 o 
   1   7  19       13.55       11.33     32.14 o 
   2   7  19       53.82       47.25     38.31 o 
   3   7  19      276.03      311.60     33.97 o 
   4   7  19       55.65      -17.15     38.08 o 
   5   7  19      152.95      223.65     50.91 o 
   0   8  19     1082.72     1162.79    130.76 o 
   1   8  19      532.51      560.77     58.62 o 
   2   8  19       85.96       70.75     36.14 o 
   3   8  19      134.06      170.16     35.38 o 
   4   8  19      175.52      163.05     41.82 o 
   5   8  19        4.62        2.58     41.15 o 
   1   9  19      177.02      201.83     56.38 o 
   2   9  19       13.41       37.68     40.43 o 
   3   9  19      198.02      249.30     37.99 o 
   4   9  19        0.95       44.23     38.83 o 
   0  10  19       27.81        1.06     62.00 o 
   1  10  19      222.47      183.76     48.71 o 
   2  10  19      145.70       90.60     41.81 o 
   3  10  19        3.91       29.42     42.08 o 
   1  11  19      167.17      266.49     52.88 o 
   2  11  19      244.75      290.52     48.55 o 
   0  12  19       11.56      177.60     77.10 o 
   1  12  19        8.20       -6.00     52.03 o 
   0   0  20      222.34      313.63     75.83 o 
   1   0  20       48.09       68.83     47.16 o 
   2   0  20       34.44       16.62     62.62 o 
   3   0  20     1376.01     1560.57     88.41 o 
   4   0  20      500.14      404.36     60.38 o 
   5   0  20      231.48      239.36     60.43 o 
   6   0  20       24.06      123.91     70.53 o 
   1   1  20      479.05      517.89     35.25 o 
   2   1  20      521.95      472.07     39.31 o 
   3   1  20        2.28      -21.26     35.56 o 
   4   1  20       22.17      -37.28     37.28 o 
   5   1  20       15.59      -27.15     42.40 o 
   6   1  20        8.83        0.14     48.93 o 
   0   2  20       77.23       62.68     35.65 o 
   1   2  20      200.91      197.49     31.44 o 
   2   2  20        1.68       16.99     34.73 o 
   3   2  20      488.27      582.82     58.51 o 
   4   2  20       12.42      -37.37     37.37 o 
   5   2  20       44.70       92.44     44.07 o 
   6   2  20       96.06       43.60     52.61 o 
   1   3  20      900.98      899.44     36.33 o 
   2   3  20       12.82       41.46     35.81 o 
   3   3  20      272.06      254.59     40.21 o 
   4   3  20       13.05       69.08     44.15 o 
   5   3  20       23.90       -4.82     45.54 o 
   6   3  20        1.30      -42.92     52.64 o 
   0   4  20      114.21       94.25     39.67 o 
   1   4  20       43.75       41.43     28.73 o 
   2   4  20        0.25       -0.80     27.35 o 
   3   4  20      379.98      422.89     42.82 o 
   4   4  20        3.74       31.05     59.52 o 
   5   4  20       30.63       83.29     49.02 o 
   1   5  20      357.40      380.92     32.32 o 
   2   5  20      147.30      113.13     30.55 o 
   3   5  20       54.66       94.13     39.49 o 
   4   5  20       23.38       51.27     56.40 o 
   5   5  20        2.23      -53.07     53.07 o 
   0   6  20      127.80      137.68     44.06 o 
   1   6  20        8.14       -4.72     43.26 o 
   2   6  20        6.26       25.33     33.21 o 
   3   6  20      393.88      459.59     44.56 o 
   4   6  20      139.61       80.31     42.11 o 
   5   6  20       80.97      163.16     56.27 o 
   1   7  20       29.07       72.08     35.88 o 
   2   7  20       12.38      -18.20     34.80 o 
   3   7  20       36.98       30.46     37.26 o 
   4   7  20       70.94       98.81     41.76 o 
   0   8  20       11.09       47.39     67.59 o 
   1   8  20       57.70      130.06     56.84 o 
   2   8  20        2.72      -11.93     37.58 o 
   3   8  20       10.81       22.64     36.25 o 
   4   8  20       69.72       40.95     41.57 o 
   1   9  20      570.01      649.76     54.27 o 
   2   9  20        6.68       52.24     46.64 o 
   3   9  20       82.38      102.74     49.00 o 
   0  10  20      447.46      418.61     76.86 o 
   1  10  20       14.52       31.90     46.69 o 
   2  10  20        5.50      -19.98     47.59 o 
   1  11  20        3.11       16.41     48.82 o 
   1   1  21      141.97      167.90     37.83 o 
   2   1  21     1271.96     1139.88     50.69 o 
   3   1  21        0.61      -21.01     37.96 o 
   4   1  21       42.86      -38.79     38.79 o 
   5   1  21       78.43       12.05     41.79 o 
   0   2  21       91.04      106.21     54.50 o 
   1   2  21        5.48      -30.24     34.21 o 
   2   2  21        8.59       -3.47     37.23 o 
   3   2  21       58.22       59.08     38.01 o 
   4   2  21        0.96      -43.09     43.09 o 
   5   2  21       65.03       11.74     46.03 o 
   1   3  21        5.56        2.71     31.55 o 
   2   3  21       21.88        5.30     33.35 o 
   3   3  21        6.78      -19.46     41.66 o 
   4   3  21       10.31      -41.53     41.53 o 
   5   3  21        4.34      -22.07     53.76 o 
   0   4  21       30.62       28.67     42.27 o 
   1   4  21      185.65      146.15     41.09 o 
   2   4  21      320.42      332.81     37.57 o 
   3   4  21       52.51      104.37     48.95 o 
   4   4  21        5.47      -10.16     49.95 o 
   5   4  21        3.82       -6.38     54.54 o 
   1   5  21      220.70      159.99     31.94 o 
   2   5  21      563.21      622.63     52.10 o 
   3   5  21        2.21       24.88     71.81 o 
   4   5  21       33.83       78.66     55.64 o 
   5   5  21       31.38        6.58     50.81 o 
   0   6  21      428.38      495.17     52.63 o 
   1   6  21       14.26       47.99     35.44 o 
   2   6  21        2.73       14.31     35.23 o 
   3   6  21       18.15       42.98     35.19 o 
   4   6  21        6.61      -50.90     50.90 o 
   1   7  21        1.15       -7.48     35.60 o 
   2   7  21      316.36      314.21     39.25 o 
   3   7  21       32.97       42.30     43.36 o 
   4   7  21       22.98      -19.51     45.98 o 
   0   8  21      397.63      467.67     72.15 o 
   1   8  21       69.15       48.04     45.25 o 
   2   8  21       28.22       15.31     44.25 o 
   3   8  21      152.51      146.08     41.17 o 
   1   9  21        0.96      -62.44     62.44 o 
   2   9  21       12.45       17.19     48.53 o 
   0  10  21       70.15       37.63     72.40 o 
   1  10  21        1.85       50.62     50.15 o 
   0   0  22     1294.94     1463.92    114.38 o 
   1   0  22        0.44      -18.52     50.03 o 
   2   0  22       21.47       -9.26     53.53 o 
   3   0  22      597.37      511.50     68.54 o 
   4   0  22      235.73      167.66     63.89 o 
   5   0  22       14.19      -63.87     63.87 o 
   1   1  22        2.12       41.56     38.64 o 
   2   1  22        5.22      -16.63     39.07 o 
   3   1  22        8.77        0.72     40.69 o 
   4   1  22      340.47      371.11     47.23 o 
   5   1  22       17.92      -29.94     47.55 o 
   0   2  22      188.46      175.73     60.72 o 
   1   2  22       86.08       77.78     38.98 o 
   2   2  22       77.19       48.30     33.71 o 
   3   2  22        8.71       25.43     40.91 o 
   4   2  22        2.08      -34.24     60.97 o 
   1   3  22      203.26      264.39     36.09 o 
   2   3  22       25.97       -1.46     34.69 o 
   3   3  22      273.98      191.65     58.09 o 
   4   3  22      387.27      511.22     57.74 o 
   0   4  22       98.17      172.54     43.50 o 
   1   4  22        6.87       22.25     33.42 o 
   2   4  22       56.21       53.64     47.48 o 
   3   4  22       12.19       16.75     50.83 o 
   4   4  22        5.63       10.10     52.47 o 
   1   5  22       48.95       73.59     33.05 o 
   2   5  22        0.64      -39.03     39.03 o 
   3   5  22      105.45       49.60     41.58 o 
   4   5  22      262.01      304.52     53.65 o 
   0   6  22      637.73      583.46     56.81 o 
   1   6  22        1.28       31.42     36.74 o 
   2   6  22        0.31      -12.27     35.70 o 
   3   6  22       11.57       18.24     42.45 o 
   1   7  22        5.12       27.37     45.80 o 
   2   7  22       70.76       45.62     39.99 o 
   3   7  22       64.29       44.08     40.07 o 
   0   8  22       74.98      208.26     67.82 o 
   1   8  22       45.05       53.80     47.16 o 
   2   8  22        0.24      -31.39     46.53 o 
   1   9  22       92.84       52.72     49.04 o 
   1   1  23       93.25      108.74     41.84 o 
   2   1  23       17.26       -7.79     39.32 o 
   3   1  23       43.71       77.98     43.39 o 
   4   1  23       37.60       92.72     56.32 o 
   0   2  23        9.94      -27.71     59.46 o 
   1   2  23      468.07      528.92     49.02 o 
   2   2  23       20.90      -41.63     41.63 o 
   3   2  23       49.68       65.44     45.80 o 
   4   2  23        0.10       52.94     55.17 o 
   1   3  23       99.82      105.32     42.74 o 
   2   3  23        4.43       10.57     38.21 o 
   3   3  23       17.39       64.11     45.58 o 
   4   3  23        3.27       36.46     52.15 o 
   0   4  23      107.35      104.36     61.78 o 
   1   4  23      286.06      317.52     39.70 o 
   2   4  23       19.75       -7.22     37.52 o 
   3   4  23      105.24       11.78     51.99 o 
   1   5  23       77.35       51.50     56.29 o 
   2   5  23        9.42      -39.57     48.13 o 
   3   5  23        0.16       14.05     45.89 o 
   0   6  23        6.34       27.06     62.49 o 
   1   6  23       26.26       68.31     52.38 o 
   2   6  23        5.69      -43.51     43.51 o 
   1   7  23       17.88      -30.83     47.15 o 
   0   0  24      263.03      355.08     98.09 o 
   1   0  24       48.26      143.17     66.76 o 
   2   0  24       49.47       39.94     65.81 o 
   3   0  24      201.58      173.27     70.90 o 
   1   1  24        6.28       21.42     42.61 o 
   2   1  24        0.46       39.26     42.67 o 
   3   1  24       83.75       73.60     47.19 o 
   0   2  24        8.64      -22.89     58.61 o 
   1   2  24       18.98       44.28     43.84 o 
   2   2  24        6.49       33.81     43.54 o 
   3   2  24       13.86       21.74     46.48 o 
   1   3  24      136.81      126.29     66.98 o 
   2   3  24       66.38       54.96     47.11 o 
   0   4  24      130.65      109.52     66.32 o 
   1   4  24        3.66       15.09     45.33 o 
   2   4  24        0.45      -13.82     40.63 o 
   1   5  24       72.00       87.27     46.70 o 
   0   6  24      104.01      198.39     82.98 o 
   1   1  25       32.00       20.51     54.28 o 
   0   2  25       22.26       65.43     68.91 o 
   1   2  25       10.74       42.79     48.72 o 
                                                 
